# Supplementary material for: m6A mRNA Methylation Was Associated With Gene Expression and Lipid Metabolism in Liver of Broilers Under Lipopolysaccharide Stimulation
Source: Front Genet. 2022 Feb 25;13:818357. doi: 10.3389/fgene.2022.818357 (PMC8914017; doi:10.3389/fgene.2022.818357)
Supplement: Supplementary file 1 [file Table3.xlsx]

## Sheet: Con_IP vs Con_input peak
seqnames	start	end	width	geneId	transcriptId	distanceToTSS	geneName	Description	GO	KEGG	score	blockCount	blockSizes	blockStarts	lg.p	lg.fdr	fold_enrchment	annotation	geneChr	geneStart	geneEnd	geneLength	geneStrand	Annotion_pie
chr1	1765	2090	326	ENSGALG00000009771	ENSGALT00000015891	30	ENSGALG00000009771	Gallus gallus C-type lectin domain family 2 member D-like (LOC425783), mRNA. [Source:RefSeq mRNA;Acc:NM_001277858]	GO:0030246(carbohydrate binding)	NA	1e-26	1	326,	0	-26	-24.8	4.27	5' UTR	1	1735	16308	14574	1	five_prime_utr
chr1	9446	15010	5565	ENSGALG00000009771	ENSGALT00000015891	7711	ENSGALG00000009771	Gallus gallus C-type lectin domain family 2 member D-like (LOC425783), mRNA. [Source:RefSeq mRNA;Acc:NM_001277858]	GO:0030246(carbohydrate binding)	NA	5e-47	3	44,102,3,	0,5252,5562	-46.3	-45	3.26	Exon (ENSGALT00000015891/ENSGALG00000009771, exon 2 of 6)	1	1735	16308	14574	1	CDS
chr1	61789	62029	241	ENSGALG00000009783	ENSGALT00000015914	20677	GOLGB1	golgin B1 [Source:HGNC Symbol;Acc:HGNC:4429]	GO:0005801(cis-Golgi network);GO:0005794(Golgi apparatus);GO:0005737(cytoplasm);GO:0004812(aminoacyl-tRNA ligase activity);GO:0005524(ATP binding);GO:0016020(membrane);GO:0005515(protein binding);GO:0044822(poly(A) RNA binding);GO:0005793(endoplasmic reticulum-Golgi intermediate compartment)	NA	2.5e-37	1	241,	0	-36.6	-35.4	6.09	Exon (ENSGALT00000015914/ENSGALG00000009783, exon 18 of 28)	1	41112	75573	34462	1	CDS
chr1	64519	64758	240	ENSGALG00000009783	ENSGALT00000015914	23407	GOLGB1	golgin B1 [Source:HGNC Symbol;Acc:HGNC:4429]	GO:0005801(cis-Golgi network);GO:0005794(Golgi apparatus);GO:0005737(cytoplasm);GO:0004812(aminoacyl-tRNA ligase activity);GO:0005524(ATP binding);GO:0016020(membrane);GO:0005515(protein binding);GO:0044822(poly(A) RNA binding);GO:0005793(endoplasmic reticulum-Golgi intermediate compartment)	NA	1e-73	1	240,	0	-73	-71.6	6.62	Exon (ENSGALT00000015914/ENSGALG00000009783, exon 19 of 28)	1	41112	75573	34462	1	CDS
chr1	75393	75573	181	ENSGALG00000009783	ENSGALT00000015914	34281	GOLGB1	golgin B1 [Source:HGNC Symbol;Acc:HGNC:4429]	GO:0005801(cis-Golgi network);GO:0005794(Golgi apparatus);GO:0005737(cytoplasm);GO:0004812(aminoacyl-tRNA ligase activity);GO:0005524(ATP binding);GO:0016020(membrane);GO:0005515(protein binding);GO:0044822(poly(A) RNA binding);GO:0005793(endoplasmic reticulum-Golgi intermediate compartment)	NA	6.3e-36	1	181,	0	-35.2	-34	10.6	3' UTR	1	41112	75573	34462	1	three_prime_utr
chr1	77010	84243	7234	ENSGALG00000009778	ENSGALT00000015903	0	HCLS1	hematopoietic lineage cell-specific protein [Source:RefSeq peptide;Acc:NP_001026572]	GO:0042531(positive regulation of tyrosine phosphorylation of STAT protein);GO:0045651(positive regulation of macrophage differentiation);GO:0009725(response to hormone);GO:0030854(positive regulation of granulocyte differentiation);GO:0030218(erythrocyte differentiation);GO:0017124(SH3 domain binding);GO:0032403(protein complex binding);GO:0008284(positive regulation of cell proliferation);GO:00…	04530(Tight junction)	6.3e-75	8	66,84,74,130,111,55,111,54,	0,2062,3399,3600,4595,5289,6935,7180	-74.2	-72.9	5.23	5' UTR	1	77010	89016	12007	1	start_codon
chr1	84593	87548	2956	ENSGALG00000009778	ENSGALT00000015903	7583	HCLS1	hematopoietic lineage cell-specific protein [Source:RefSeq peptide;Acc:NP_001026572]	GO:0042531(positive regulation of tyrosine phosphorylation of STAT protein);GO:0045651(positive regulation of macrophage differentiation);GO:0009725(response to hormone);GO:0030854(positive regulation of granulocyte differentiation);GO:0030218(erythrocyte differentiation);GO:0017124(SH3 domain binding);GO:0032403(protein complex binding);GO:0008284(positive regulation of cell proliferation);GO:00…	04530(Tight junction)	1e-151	6	54,70,134,108,295,53,	0,547,827,1480,1960,2903	-151	-150	5.51	Exon (ENSGALT00000015903/ENSGALG00000009778, exon 9 of 15)	1	77010	89016	12007	1	CDS
chr1	88213	88570	358	ENSGALG00000009778	ENSGALT00000015903	11203	HCLS1	hematopoietic lineage cell-specific protein [Source:RefSeq peptide;Acc:NP_001026572]	GO:0042531(positive regulation of tyrosine phosphorylation of STAT protein);GO:0045651(positive regulation of macrophage differentiation);GO:0009725(response to hormone);GO:0030854(positive regulation of granulocyte differentiation);GO:0030218(erythrocyte differentiation);GO:0017124(SH3 domain binding);GO:0032403(protein complex binding);GO:0008284(positive regulation of cell proliferation);GO:00…	04530(Tight junction)	1.3e-88	1	358,	0	-87.9	-86.5	3.99	3' UTR	1	77010	89016	12007	1	three_prime_utr
chr1	311837	370651	58815	ENSGALG00000025487	ENSGALT00000042400	0	gga-mir-1604	gga-mir-1604 [Source:miRBase;Acc:MI0007331]	NA	NA	2.5e-19	4	50,79,83,28,	0,18242,49869,58787	-18.6	-17.5	3.61	Exon (ENSGALT00000043996/ENSGALG00000026110, exon 17 of 41)	1	314579	314675	97	1	CDS
chr1	420402	421343	942	ENSGALG00000026110	ENSGALT00000043996	241008	SHANK3	SH3 and multiple ankyrin repeat domains 3 [Source:HGNC Symbol;Acc:HGNC:14294]	GO:0005515(protein binding);GO:0005886(plasma membrane);GO:0007416(synapse assembly);GO:0048167(regulation of synaptic plasticity);GO:0000165(MAPK cascade);GO:0048854(brain morphogenesis);GO:0050885(neuromuscular process controlling balance);GO:0043005(neuron projection);GO:0051835(positive regulation of synapse structural plasticity);GO:0008022(protein C-terminus binding);GO:0007626(locomotory b…	NA	1e-210	2	26,544,	0,398	-210	-208	57.8	Exon (ENSGALT00000043996/ENSGALG00000026110, exon 40 of 41)	1	179394	421343	241950	1	stop_codon
chr1	430071	431726	1656	ENSGALG00000013502	ENSGALT00000021993	987	GCC1	GRIP and coiled-coil domain-containing protein 1 [Source:RefSeq peptide;Acc:NP_001026760]	GO:0005515(protein binding);GO:0000042(protein targeting to Golgi);GO:0005737(cytoplasm);GO:0005886(plasma membrane);GO:0005794(Golgi apparatus)	NA	1e-42	2	252,138,	0,1518	-42	-40.8	5.71	Exon (ENSGALT00000021993/ENSGALG00000013502, exon 1 of 2)	1	429084	433969	4886	1	CDS
chr1	431786	433580	1795	ENSGALG00000013502	ENSGALT00000021993	2702	GCC1	GRIP and coiled-coil domain-containing protein 1 [Source:RefSeq peptide;Acc:NP_001026760]	GO:0005515(protein binding);GO:0000042(protein targeting to Golgi);GO:0005737(cytoplasm);GO:0005886(plasma membrane);GO:0005794(Golgi apparatus)	NA	1e-182	1	1795,	0	-182	-180	13.4	3' UTR	1	429084	433969	4886	1	stop_codon
chr1	516372	516432	61	ENSGALG00000013499	ENSGALT00000021988	56004	PPP6R2	protein phosphatase 6 regulatory subunit 2 [Source:HGNC Symbol;Acc:HGNC:19253]	GO:0005488(binding);GO:0005737(cytoplasm);GO:0043231(intracellular membrane-bounded organelle);GO:0005515(protein binding)	NA	1.3e-06	1	61,	0	-5.88	-4.98	1.32	Exon (ENSGALT00000021988/ENSGALG00000013499, exon 18 of 23)	1	460368	528820	68453	1	CDS
chr1	526440	527866	1427	ENSGALG00000013499	ENSGALT00000021988	66072	PPP6R2	protein phosphatase 6 regulatory subunit 2 [Source:HGNC Symbol;Acc:HGNC:19253]	GO:0005488(binding);GO:0005737(cytoplasm);GO:0043231(intracellular membrane-bounded organelle);GO:0005515(protein binding)	NA	1.6e-69	2	95,114,	0,1313	-68.8	-67.4	3.52	3' UTR	1	460368	528820	68453	1	stop_codon
chr1	630037	630454	418	ENSGALG00000028368	ENSGALT00000043140	8734	IRF5	interferon regulatory factor 5 [Source:RefSeq peptide;Acc:NP_001026758]	GO:0006355(regulation of transcription, DNA-templated);GO:0005515(protein binding);GO:0003700(transcription factor activity, sequence-specific DNA binding);GO:0000975(regulatory region DNA binding);GO:0005634(nucleus);GO:0005737(cytoplasm);GO:0045944(positive regulation of transcription from RNA polymerase II promoter);GO:0043065(positive regulation of apoptotic process);GO:0032494(response to pe…	04620(Toll-like receptor signaling pathway)	1e-149	1	418,	0	-149	-148	8.66	3' UTR	1	621303	630454	9152	1	three_prime_utr
chr1	663364	663514	151	ENSGALG00000007910	ENSGALT00000040362	4921	SMO	smoothened, frizzled class receptor [Source:HGNC Symbol;Acc:HGNC:11119]	GO:2000826(regulation of heart morphogenesis);GO:0072285(mesenchymal to epithelial transition involved in metanephric renal vesicle formation);GO:0021910(smoothened signaling pathway involved in ventral spinal cord patterning);GO:0007371(ventral midline determination);GO:0007228(positive regulation of hh target transcription factor activity);GO:0003140(determination of left/right asymmetry in lat…	04340(Hedgehog signaling pathway)	1.6e-42	1	151,	0	-41.8	-40.6	3.02	Exon (ENSGALT00000040362/ENSGALG00000007910, exon 11 of 11)	1	658443	664773	6331	1	CDS
chr1	663604	664144	541	ENSGALG00000007910	ENSGALT00000040362	5161	SMO	smoothened, frizzled class receptor [Source:HGNC Symbol;Acc:HGNC:11119]	GO:2000826(regulation of heart morphogenesis);GO:0072285(mesenchymal to epithelial transition involved in metanephric renal vesicle formation);GO:0021910(smoothened signaling pathway involved in ventral spinal cord patterning);GO:0007371(ventral midline determination);GO:0007228(positive regulation of hh target transcription factor activity);GO:0003140(determination of left/right asymmetry in lat…	04340(Hedgehog signaling pathway)	0	1	541,	0	-445	-Inf	9.03	3' UTR	1	658443	664773	6331	1	stop_codon
chr1	664353	664563	211	ENSGALG00000007910	ENSGALT00000040362	5910	SMO	smoothened, frizzled class receptor [Source:HGNC Symbol;Acc:HGNC:11119]	GO:2000826(regulation of heart morphogenesis);GO:0072285(mesenchymal to epithelial transition involved in metanephric renal vesicle formation);GO:0021910(smoothened signaling pathway involved in ventral spinal cord patterning);GO:0007371(ventral midline determination);GO:0007228(positive regulation of hh target transcription factor activity);GO:0003140(determination of left/right asymmetry in lat…	04340(Hedgehog signaling pathway)	2.5e-53	1	211,	0	-52.6	-51.3	62.8	3' UTR	1	658443	664773	6331	1	three_prime_utr
chr1	707966	708175	210	ENSGALG00000007960	ENSGALT00000012929	17065	AHCYL2	adenosylhomocysteinase-like 2 [Source:HGNC Symbol;Acc:HGNC:22204]	GO:0055114(oxidation-reduction process);GO:0016787(hydrolase activity);GO:0005829(cytosol);GO:0006730(one-carbon metabolic process);GO:0004013(adenosylhomocysteinase activity);GO:0033353(S-adenosylmethionine cycle);GO:0051287(NAD binding);GO:0005515(protein binding);GO:0043231(intracellular membrane-bounded organelle);GO:0043005(neuron projection)	00270(Cysteine and methionine metabolism)	5e-17	1	210,	0	-16.3	-15.3	2.97	3' UTR	1	690901	708802	17902	1	three_prime_utr
chr1	708324	708533	210	ENSGALG00000007960	ENSGALT00000012929	17423	AHCYL2	adenosylhomocysteinase-like 2 [Source:HGNC Symbol;Acc:HGNC:22204]	GO:0055114(oxidation-reduction process);GO:0016787(hydrolase activity);GO:0005829(cytosol);GO:0006730(one-carbon metabolic process);GO:0004013(adenosylhomocysteinase activity);GO:0033353(S-adenosylmethionine cycle);GO:0051287(NAD binding);GO:0005515(protein binding);GO:0043231(intracellular membrane-bounded organelle);GO:0043005(neuron projection)	00270(Cysteine and methionine metabolism)	1e-20	1	210,	0	-20	-19	2.92	3' UTR	1	690901	708802	17902	1	three_prime_utr
chr1	791465	791945	481	ENSGALG00000007973	ENSGALT00000012946	34198	F	nuclear respiratory factor 1 [Source:RefSeq peptide;Acc:NP_001025817]	GO:0045944(positive regulation of transcription from RNA polymerase II promoter);GO:0006366(transcription from RNA polymerase II promoter);GO:0000978(RNA polymerase II core promoter proximal region sequence-specific DNA binding);GO:0005515(protein binding);GO:0070062(extracellular exosome);GO:0001077(transcriptional activator activity, RNA polymerase II core promoter proximal region sequence-spec…	NA	6.3e-50	1	481,	0	-49.2	-48	11.1	3' UTR	1	757267	795092	37826	1	three_prime_utr
chr1	872434	872702	269	ENSGALG00000008013	ENSGALT00000013005	12668	KLHDC10	kelch domain containing 10 [Source:HGNC Symbol;Acc:HGNC:22194]	GO:0005515(protein binding)	NA	1e-203	1	269,	0	-203	-202	24.7	3' UTR	1	859766	872702	12937	1	stop_codon
chr1	1010906	1011055	150	ENSGALG00000008168	ENSGALT00000013281	15110	ANKRD16	ankyrin repeat domain-containing protein 16 [Source:RefSeq peptide;Acc:NP_001186243]	GO:0005515(protein binding)	NA	1.3e-12	1	150,	0	-11.9	-10.9	3.61	3' UTR	1	995796	1011804	16009	1	three_prime_utr
chr1	3013141	3013560	420	ENSGALG00000006409	ENSGALT00000040160	25741	PODXL	podocalyxin precursor [Source:RefSeq peptide;Acc:NP_001258823]	GO:0005737(cytoplasm);GO:0005615(extracellular space);GO:0005886(plasma membrane);GO:0043231(intracellular membrane-bounded organelle);GO:0005515(protein binding);GO:0030335(positive regulation of cell migration);GO:0030027(lamellipodium);GO:0030175(filopodium);GO:0070062(extracellular exosome);GO:0001726(ruffle);GO:0033634(positive regulation of cell-cell adhesion mediated by integrin);GO:003253…	NA	1e-156	1	420,	0	-156	-154	12.4	Exon (ENSGALT00000040160/ENSGALG00000006409, exon 2 of 8)	1	2987400	3028096	40697	1	CDS
chr1	3024720	3025079	360	ENSGALG00000006409	ENSGALT00000040160	37320	PODXL	podocalyxin precursor [Source:RefSeq peptide;Acc:NP_001258823]	GO:0005737(cytoplasm);GO:0005615(extracellular space);GO:0005886(plasma membrane);GO:0043231(intracellular membrane-bounded organelle);GO:0005515(protein binding);GO:0030335(positive regulation of cell migration);GO:0030027(lamellipodium);GO:0030175(filopodium);GO:0070062(extracellular exosome);GO:0001726(ruffle);GO:0033634(positive regulation of cell-cell adhesion mediated by integrin);GO:003253…	NA	2.5e-89	1	360,	0	-88.6	-87.2	5.73	3' UTR	1	2987400	3028096	40697	1	stop_codon
chr1	3027708	3028066	359	ENSGALG00000006409	ENSGALT00000040160	40308	PODXL	podocalyxin precursor [Source:RefSeq peptide;Acc:NP_001258823]	GO:0005737(cytoplasm);GO:0005615(extracellular space);GO:0005886(plasma membrane);GO:0043231(intracellular membrane-bounded organelle);GO:0005515(protein binding);GO:0030335(positive regulation of cell migration);GO:0030027(lamellipodium);GO:0030175(filopodium);GO:0070062(extracellular exosome);GO:0001726(ruffle);GO:0033634(positive regulation of cell-cell adhesion mediated by integrin);GO:003253…	NA	2e-22	1	359,	0	-21.7	-20.6	4.47	3' UTR	1	2987400	3028096	40697	1	three_prime_utr
chr1	3368875	3370042	1168	ENSGALG00000006337	ENSGALT00000010244	7879	k123	K123 protein precursor [Source:RefSeq peptide;Acc:NP_990350]	GO:0008152(metabolic process);GO:0003676(nucleic acid binding);GO:0046872(metal ion binding);GO:0016787(hydrolase activity)	NA	1e-298	2	5,476,	0,692	-298	-297	6.83	Exon (ENSGALT00000010244/ENSGALG00000006337, exon 2 of 3)	1	3360996	3371055	10060	1	CDS
chr1	3415814	3417973	2160	ENSGALG00000006332	ENSGALT00000010237	2243	RBM17	RNA binding motif protein 17 [Source:HGNC Symbol;Acc:HGNC:16944]	GO:0000166(nucleotide binding);GO:0003676(nucleic acid binding);GO:0005515(protein binding);GO:0000380(alternative mRNA splicing, via spliceosome)	NA	1e-103	3	65,98,47,	0,1125,2113	-103	-102	3.62	Exon (ENSGALT00000010237/ENSGALG00000006332, exon 3 of 11)	1	3413571	3428042	14472	1	CDS
chr1	3424117	3424297	181	ENSGALG00000006332	ENSGALT00000010237	10546	RBM17	RNA binding motif protein 17 [Source:HGNC Symbol;Acc:HGNC:16944]	GO:0000166(nucleotide binding);GO:0003676(nucleic acid binding);GO:0005515(protein binding);GO:0000380(alternative mRNA splicing, via spliceosome)	NA	4e-14	1	181,	0	-13.4	-12.4	3.63	3' UTR	1	3413571	3428042	14472	1	three_prime_utr
chr1	4052010	4052219	210	ENSGALG00000006891	ENSGALT00000011162	43904	ITIH5	inter-alpha-trypsin inhibitor heavy chain family member 5 [Source:HGNC Symbol;Acc:HGNC:21449]	GO:0030212(hyaluronan metabolic process);GO:0004867(serine-type endopeptidase inhibitor activity);GO:0010951(negative regulation of endopeptidase activity)	NA	1.3e-23	1	210,	0	-22.9	-21.8	5.66	3' UTR	1	4052014	4096123	44110	2	stop_codon
chr1	4238703	4238793	91	ENSGALG00000006731	ENSGALT00000010889	84780	TAF3	transcription initiation factor TFIID subunit 3 [Source:RefSeq peptide;Acc:NP_001026012]	GO:0046872(metal ion binding);GO:0005515(protein binding);GO:0008270(zinc ion binding);GO:0046982(protein heterodimerization activity);GO:0005634(nucleus);GO:0000122(negative regulation of transcription from RNA polymerase II promoter);GO:0005669(transcription factor TFIID complex);GO:0043433(negative regulation of sequence-specific DNA binding transcription factor activity);GO:0051457(maintenanc…	NA	1.4e-09	1	91,	0	-8.86	-7.91	2	Exon (ENSGALT00000010889/ENSGALG00000006731, exon 3 of 7)	1	4153923	4268028	114106	1	CDS
chr1	4239451	4239780	330	ENSGALG00000006731	ENSGALT00000010889	85528	TAF3	transcription initiation factor TFIID subunit 3 [Source:RefSeq peptide;Acc:NP_001026012]	GO:0046872(metal ion binding);GO:0005515(protein binding);GO:0008270(zinc ion binding);GO:0046982(protein heterodimerization activity);GO:0005634(nucleus);GO:0000122(negative regulation of transcription from RNA polymerase II promoter);GO:0005669(transcription factor TFIID complex);GO:0043433(negative regulation of sequence-specific DNA binding transcription factor activity);GO:0051457(maintenanc…	NA	7.9e-61	1	330,	0	-60.1	-58.8	7.48	Exon (ENSGALT00000010889/ENSGALG00000006731, exon 3 of 7)	1	4153923	4268028	114106	1	CDS
chr1	4239899	4245063	5165	ENSGALG00000006731	ENSGALT00000010889	85976	TAF3	transcription initiation factor TFIID subunit 3 [Source:RefSeq peptide;Acc:NP_001026012]	GO:0046872(metal ion binding);GO:0005515(protein binding);GO:0008270(zinc ion binding);GO:0046982(protein heterodimerization activity);GO:0005634(nucleus);GO:0000122(negative regulation of transcription from RNA polymerase II promoter);GO:0005669(transcription factor TFIID complex);GO:0043433(negative regulation of sequence-specific DNA binding transcription factor activity);GO:0051457(maintenanc…	NA	1.6e-41	2	169,12,	0,5153	-40.8	-39.6	6.33	Exon (ENSGALT00000010889/ENSGALG00000006731, exon 3 of 7)	1	4153923	4268028	114106	1	CDS
chr1	4315559	4315679	121	ENSGALG00000006726	ENSGALT00000010882	26717	GATA3	GATA-binding factor 3 [Source:UniProtKB/Swiss-Prot;Acc:P23825]	GO:0005634(nucleus);GO:0003677(DNA binding);GO:0006355(regulation of transcription, DNA-templated);GO:0006351(transcription, DNA-templated);GO:0003713(transcription coactivator activity);GO:0046872(metal ion binding);GO:0005515(protein binding);GO:0043565(sequence-specific DNA binding);GO:0003700(transcription factor activity, sequence-specific DNA binding);GO:0008270(zinc ion binding);GO:0045893…	NA	7.8e-05	1	121,	0	-4.11	-3.24	16.5	3' UTR	1	4288842	4318191	29350	1	three_prime_utr
chr1	6074025	6074489	465	ENSGALG00000006700	ENSGALT00000010831	239	PROSER2	proline and serine rich 2 [Source:HGNC Symbol;Acc:HGNC:23728]	GO:0005515(protein binding)	NA	5e-11	2	29,91,	0,374	-10.3	-9.3	2.84	Exon (ENSGALT00000010831/ENSGALG00000006700, exon 1 of 3)	1	6073786	6075369	1584	1	CDS
chr1	6074638	6075369	732	ENSGALG00000006700	ENSGALT00000010831	852	PROSER2	proline and serine rich 2 [Source:HGNC Symbol;Acc:HGNC:23728]	GO:0005515(protein binding)	NA	3.2e-89	2	244,473,	0,259	-88.5	-87.1	11	Exon (ENSGALT00000010831/ENSGALG00000006700, exon 2 of 3)	1	6073786	6075369	1584	1	stop_codon
chr1	6229962	6230082	121	ENSGALG00000014038	ENSGALT00000022732	34557	CDC123	cell division cycle 123 [Source:HGNC Symbol;Acc:HGNC:16827]	GO:0005737(cytoplasm)	NA	1.8e-09	1	121,	0	-8.74	-7.79	2.49	3' UTR	1	6195405	6230350	34946	1	three_prime_utr
chr1	6737119	6737208	90	ENSGALG00000006671	ENSGALT00000010789	16258	ENSGALG00000006671	Uncharacterized protein [Source:UniProtKB/TrEMBL;Acc:E1C1V4]	GO:0005681(spliceosomal complex);GO:0008380(RNA splicing)	NA	1e-12	1	90,	0	-12	-11	2.45	3' UTR	1	6720861	6741870	21010	1	three_prime_utr
chr1	6741541	6741601	61	ENSGALG00000006671	ENSGALT00000010789	20680	ENSGALG00000006671	Uncharacterized protein [Source:UniProtKB/TrEMBL;Acc:E1C1V4]	GO:0005681(spliceosomal complex);GO:0008380(RNA splicing)	NA	4e-06	1	61,	0	-5.4	-4.51	2.28	3' UTR	1	6720861	6741870	21010	1	three_prime_utr
chr1	6741721	6741870	150	ENSGALG00000006671	ENSGALT00000010789	20860	ENSGALG00000006671	Uncharacterized protein [Source:UniProtKB/TrEMBL;Acc:E1C1V4]	GO:0005681(spliceosomal complex);GO:0008380(RNA splicing)	NA	4.9e-10	1	150,	0	-9.31	-8.36	4.38	3' UTR	1	6720861	6741870	21010	1	three_prime_utr
chr1	8318402	8318669	268	ENSGALG00000006563	ENSGALT00000010596	141298	SEMA3D	Semaphorin-3D [Source:UniProtKB/Swiss-Prot;Acc:Q90663]	GO:0004872(receptor activity);GO:0007275(multicellular organismal development);GO:0030154(cell differentiation);GO:0005576(extracellular region);GO:0005515(protein binding);GO:0007399(nervous system development);GO:0016020(membrane)	NA	1.3e-22	1	268,	0	-21.9	-20.8	5.92	3' UTR	1	8177104	8318907	141804	1	stop_codon
chr1	12318435	12318674	240	ENSGALG00000008330	ENSGALT00000013557	3957	TMEM60	transmembrane protein 60 [Source:RefSeq peptide;Acc:NP_001186406]	NA	NA	2e-20	1	240,	0	-19.7	-18.6	21.1	3' UTR	1	12314478	12318704	4227	1	stop_codon
chr1	12811327	12811505	179	ENSGALG00000008236	ENSGALT00000013403	6841	PSMC2	26S protease regulatory subunit 7 [Source:RefSeq peptide;Acc:NP_001006225]	GO:0005737(cytoplasm);GO:0000166(nucleotide binding);GO:0016787(hydrolase activity);GO:0030163(protein catabolic process);GO:0005524(ATP binding);GO:0005634(nucleus);GO:0006511(ubiquitin-dependent protein catabolic process);GO:0016887(ATPase activity);GO:0043231(intracellular membrane-bounded organelle);GO:0016020(membrane);GO:0000502(proteasome complex);GO:0005515(protein binding);GO:0001649(ost…	03050(Proteasome)	1e-61	1	179,	0	-61	-59.7	3.16	3' UTR	1	12804486	12811505	7020	1	stop_codon
chr1	13617455	13619204	1750	ENSGALG00000008167	ENSGALT00000013259	42437	KMT2E	lysine (K)-specific methyltransferase 2E [Source:HGNC Symbol;Acc:HGNC:18541]	GO:0005654(nucleoplasm);GO:0043231(intracellular membrane-bounded organelle);GO:0003713(transcription coactivator activity);GO:0045893(positive regulation of transcription, DNA-templated);GO:0005515(protein binding);GO:0048384(retinoic acid receptor signaling pathway);GO:0019899(enzyme binding);GO:0045171(intercellular bridge);GO:0030854(positive regulation of granulocyte differentiation);GO:0071…	00310(Lysine degradation)	1e-215	2	14,406,	0,1344	-215	-213	12.9	Exon (ENSGALT00000013259/ENSGALG00000008167, exon 21 of 28)	1	13575018	13627041	52024	1	CDS
chr1	13625605	13627041	1437	ENSGALG00000008154	ENSGALT00000013245	92386	SRPK2	SRSF protein kinase 2 [Source:HGNC Symbol;Acc:HGNC:11306]	GO:0004713(protein tyrosine kinase activity);GO:0000166(nucleotide binding);GO:0016772(transferase activity, transferring phosphorus-containing groups);GO:0006468(protein phosphorylation);GO:0005524(ATP binding);GO:0004674(protein serine/threonine kinase activity);GO:0004672(protein kinase activity);GO:0005634(nucleus);GO:0005737(cytoplasm);GO:0005654(nucleoplasm);GO:0005730(nucleolus);GO:0000287…	NA	0	1	1437,	0	-1350	-Inf	25.2	3' UTR	1	13626518	13719427	92910	2	three_prime_utr
chr1	13790733	13791000	268	ENSGALG00000008132	ENSGALT00000013198	2402	PUS7	pseudouridylate synthase 7 homolog [Source:RefSeq peptide;Acc:NP_001186468]	GO:0003723(RNA binding);GO:0009451(RNA modification);GO:0009982(pseudouridine synthase activity);GO:0001522(pseudouridine synthesis);GO:0044822(poly(A) RNA binding);GO:0019899(enzyme binding)	NA	1.6e-58	1	268,	0	-57.8	-56.5	5.23	Exon (ENSGALT00000013198/ENSGALG00000008132, exon 3 of 17)	1	13788331	13809208	20878	1	CDS
chr1	13821623	13821682	60	ENSGALG00000008123	ENSGALT00000013186	11350	RINT1	RAD50-interacting protein 1 [Source:RefSeq peptide;Acc:NP_001265046]	GO:0005783(endoplasmic reticulum);GO:0048193(Golgi vesicle transport);GO:0005515(protein binding);GO:0070939(Dsl1p complex);GO:0060628(regulation of ER to Golgi vesicle-mediated transport);GO:1902504(regulation of signal transduction involved in mitotic G2 DNA damage checkpoint)	NA	6.3e-11	1	60,	0	-10.2	-9.22	30.3	3' UTR	1	13810273	13822128	11856	1	stop_codon
chr1	14625978	14627634	1657	ENSGALG00000027723	ENSGALT00000043578	4500	CBLL1	E3 ubiquitin-protein ligase Hakai [Source:RefSeq peptide;Acc:NP_001007849]	GO:0046872(metal ion binding);GO:0005515(protein binding);GO:0008270(zinc ion binding);GO:0042802(identical protein binding);GO:0061630(ubiquitin protein ligase activity);GO:0007162(negative regulation of cell adhesion);GO:0045807(positive regulation of endocytosis);GO:0030335(positive regulation of cell migration)	NA	0	2	7,1100,	0,557	-450	-Inf	23.2	3' UTR	1	14621478	14632510	11033	1	stop_codon
chr1	14627694	14627904	211	ENSGALG00000027723	ENSGALT00000043578	6216	CBLL1	E3 ubiquitin-protein ligase Hakai [Source:RefSeq peptide;Acc:NP_001007849]	GO:0046872(metal ion binding);GO:0005515(protein binding);GO:0008270(zinc ion binding);GO:0042802(identical protein binding);GO:0061630(ubiquitin protein ligase activity);GO:0007162(negative regulation of cell adhesion);GO:0045807(positive regulation of endocytosis);GO:0030335(positive regulation of cell migration)	NA	2.5e-14	1	211,	0	-13.6	-12.5	5.5	3' UTR	1	14621478	14632510	11033	1	three_prime_utr
chr1	14679707	14679885	179	ENSGALG00000007931	ENSGALT00000012884	13573	DLD	dihydrolipoyl dehydrogenase, mitochondrial [Source:RefSeq peptide;Acc:NP_001025898]	GO:0005739(mitochondrion);GO:0016491(oxidoreductase activity);GO:0055114(oxidation-reduction process);GO:0050660(flavin adenine dinucleotide binding);GO:0045454(cell redox homeostasis);GO:0004148(dihydrolipoyl dehydrogenase activity);GO:0016668(oxidoreductase activity, acting on a sulfur group of donors, NAD(P) as acceptor);GO:0008033(tRNA processing);GO:0005654(nucleoplasm);GO:0045254(pyruvate d…	00010(Glycolysis / Gluconeogenesis);00020(Citrate cycle (TCA cycle));00260(Glycine, serine and threonine metabolism);00280(Valine, leucine and isoleucine degradation);00620(Pyruvate metabolism);00630(Glyoxylate and dicarboxylate metabolism);01200(Carbon metabolism)	2e-28	1	179,	0	-27.7	-26.6	3.92	3' UTR	1	14666134	14679885	13752	1	three_prime_utr
chr1	14798585	14799091	507	ENSGALG00000007183	ENSGALT00000011632	21029	ERGIC2	endoplasmic reticulum-Golgi intermediate compartment protein 2 [Source:RefSeq peptide;Acc:NP_001186332]	GO:0005634(nucleus);GO:0005737(cytoplasm);GO:0005730(nucleolus);GO:0043231(intracellular membrane-bounded organelle);GO:0016020(membrane);GO:0005515(protein binding)	NA	0	1	507,	0	-411	-Inf	6.14	3' UTR	1	14777556	14800582	23027	1	stop_codon
chr1	15051874	15052173	300	ENSGALG00000028853	ENSGALT00000042835	135357	SLC2A13	solute carrier family 2 (facilitated glucose transporter), member 13 [Source:HGNC Symbol;Acc:HGNC:15956]	GO:0004872(receptor activity);GO:0055085(transmembrane transport);GO:0007275(multicellular organismal development);GO:0006810(transport);GO:0005215(transporter activity);GO:0022857(transmembrane transporter activity);GO:0022891(substrate-specific transmembrane transporter activity);GO:0016021(integral component of membrane);GO:0016020(membrane)	NA	0	1	300,	0	-326	-Inf	7.72	3' UTR	1	14916517	15054085	137569	1	three_prime_utr
chr1	15119684	15122234	2551	ENSGALG00000007142	ENSGALT00000019539	39344	ABCD2	ATP-binding cassette sub-family D member 2 [Source:RefSeq peptide;Acc:NP_001186324]	GO:0055085(transmembrane transport);GO:0042626(ATPase activity, coupled to transmembrane movement of substances);GO:0016887(ATPase activity);GO:0006810(transport);GO:0005524(ATP binding);GO:0016021(integral component of membrane);GO:0043231(intracellular membrane-bounded organelle);GO:0005515(protein binding);GO:0005777(peroxisome);GO:0006635(fatty acid beta-oxidation);GO:0042803(protein homodime…	NA	0	2	28,272,	0,2279	-476	-Inf	14.5	3' UTR	1	15080340	15126895	46556	1	stop_codon
chr1	15530762	15530821	60	ENSGALG00000004208	ENSGALT00000006694	10066	TRMU	mitochondrial tRNA-specific 2-thiouridylase 1 [Source:RefSeq peptide;Acc:NP_001026522]	GO:0005739(mitochondrion);GO:0005737(cytoplasm);GO:0016740(transferase activity);GO:0004810(tRNA adenylyltransferase activity);GO:0006529(asparagine biosynthetic process);GO:0004066(asparagine synthase (glutamine-hydrolyzing) activity);GO:0016783(sulfurtransferase activity);GO:0008033(tRNA processing);GO:0005654(nucleoplasm)	04122(Sulfur relay system)	2.5e-16	1	60,	0	-15.6	-14.5	3.13	3' UTR	1	15520696	15532337	11642	1	three_prime_utr
chr1	18667036	18668401	1366	ENSGALG00000008551	ENSGALT00000013929	9278	CRELD2	cysteine-rich with EGF-like domain protein 2 precursor [Source:RefSeq peptide;Acc:NP_001186426]	GO:0005783(endoplasmic reticulum);GO:0005615(extracellular space);GO:0005794(Golgi apparatus);GO:0005509(calcium ion binding);GO:0005515(protein binding)	NA	1e-194	2	87,152,	0,1214	-194	-193	2.48	3' UTR	1	18657758	18668817	11060	1	stop_codon
chr1	20033647	20034037	391	ENSGALG00000008705	ENSGALT00000014167	29169	TRABD	traB domain-containing protein [Source:RefSeq peptide;Acc:NP_001025903]	NA	NA	0	1	391,	0	-333	-Inf	6.39	3' UTR	1	20004478	20036801	32324	1	stop_codon
chr1	20081355	20081535	181	ENSGALG00000008694	ENSGALT00000014151	9734	SELO	selenoprotein O [Source:RefSeq peptide;Acc:NP_001108489]	NA	NA	1e-15	1	181,	0	-15	-13.9	3.31	3' UTR	1	20071621	20084350	12730	1	three_prime_utr
chr1	22020760	22024913	4154	ENSGALG00000008797	ENSGALT00000014301	40430	WASL	neural Wiskott-Aldrich syndrome protein [Source:RefSeq peptide;Acc:NP_001186429]	GO:0051653(spindle localization);GO:0034629(cellular protein complex localization);GO:0009617(response to bacterium);GO:0030478(actin cap);GO:0032880(regulation of protein localization);GO:0030036(actin cytoskeleton organization);GO:0030027(lamellipodium);GO:0005515(protein binding);GO:0003779(actin binding);GO:0007015(actin filament organization);GO:0005829(cytosol);GO:0070062(extracellular exos…	04520(Adherens junction);04810(Regulation of actin cytoskeleton);05132(Salmonella infection)	7.9e-39	2	20,220,	0,3934	-38.1	-36.9	115	Exon (ENSGALT00000014301/ENSGALG00000008797, exon 8 of 11)	1	21980330	22030621	50292	1	CDS
chr1	26764856	26765245	390	ENSGALG00000009443	ENSGALT00000015373	18388	TMEM168	transmembrane protein 168 [Source:HGNC Symbol;Acc:HGNC:25826]	GO:0030133(transport vesicle)	NA	7.9e-33	1	390,	0	-32.1	-30.9	7.03	Exon (ENSGALT00000015373/ENSGALG00000009443, exon 4 of 4)	1	26746468	26766742	20275	1	CDS
chr1	32925823	32926122	300	ENSGALG00000009773	ENSGALT00000015894	61889	USP15	ubiquitin carboxyl-terminal hydrolase 15 isoform 1 [Source:RefSeq peptide;Acc:NP_990171]	GO:0005634(nucleus);GO:0003824(catalytic activity);GO:0004843(ubiquitin-specific protease activity);GO:0016787(hydrolase activity);GO:0008234(cysteine-type peptidase activity);GO:0008233(peptidase activity);GO:0006511(ubiquitin-dependent protein catabolic process);GO:0006508(proteolysis);GO:0004197(cysteine-type endopeptidase activity);GO:0036459(ubiquitinyl hydrolase activity);GO:0016579(protein…	NA	1e-163	1	300,	0	-163	-161	13.9	3' UTR	1	32863934	32927887	63954	1	stop_codon
chr1	33801147	33801417	271	ENSGALG00000009859	ENSGALT00000016033	47522	TBC1D30	TBC1 domain family member 30 [Source:HGNC Symbol;Acc:HGNC:29164]	GO:0005096(GTPase activator activity);GO:0043547(positive regulation of GTPase activity);GO:0017137(Rab GTPase binding);GO:0036064(ciliary basal body);GO:0072372(primary cilium);GO:1902018(negative regulation of cilium assembly);GO:0032851;GO:0032313;GO:0005097	NA	2e-21	1	271,	0	-20.7	-19.6	7.12	Exon (ENSGALT00000016033/ENSGALG00000009859, exon 13 of 13)	1	33753625	33804505	50881	1	CDS
chr1	34868850	34869027	178	ENSGALG00000009901	ENSGALT00000016103	9056	DYRK2	Dual specificity tyrosine-phosphorylation-regulated kinase 2 [Source:UniProtKB/Swiss-Prot;Acc:Q5ZIU3]	GO:0004713(protein tyrosine kinase activity);GO:0000287(magnesium ion binding);GO:0005737(cytoplasm);GO:0016310(phosphorylation);GO:0016301(kinase activity);GO:0005634(nucleus);GO:0000166(nucleotide binding);GO:0018108(peptidyl-tyrosine phosphorylation);GO:0016740(transferase activity);GO:0016772(transferase activity, transferring phosphorus-containing groups);GO:0006468(protein phosphorylation);…	NA	1.4e-09	1	178,	0	-8.84	-7.89	4.46	Exon (ENSGALT00000016103/ENSGALG00000009901, exon 2 of 2)	1	34859794	34869887	10094	1	CDS
chr1	35202737	35202886	150	ENSGALG00000009927	ENSGALT00000016139	29507	RAP1B	Ras-related protein Rap-1b [Source:UniProtKB/Swiss-Prot;Acc:Q5ZHX1]	GO:2000301(negative regulation of synaptic vesicle exocytosis);GO:0045955(negative regulation of calcium ion-dependent exocytosis);GO:0070374(positive regulation of ERK1 and ERK2 cascade);GO:0008283(cell proliferation);GO:0007264(small GTPase mediated signal transduction);GO:0005515(protein binding);GO:0005886(plasma membrane);GO:0005737(cytoplasm);GO:0000166(nucleotide binding);GO:0006184(obsole…	04010(MAPK signaling pathway);04510(Focal adhesion)	4e-20	1	150,	0	-19.4	-18.4	2.29	3' UTR	1	35173230	35206537	33308	1	three_prime_utr
chr1	35238554	35238763	210	ENSGALG00000009940	ENSGALT00000016160	4254	SLC35E3	solute carrier family 35 member E3 [Source:RefSeq peptide;Acc:NP_001186545]	GO:0055085(transmembrane transport);GO:0016021(integral component of membrane);GO:0016020(membrane)	NA	2.5e-66	1	210,	0	-65.6	-64.3	2.38	3' UTR	1	35234300	35239841	5542	1	three_prime_utr
chr1	35239272	35239811	540	ENSGALG00000009940	ENSGALT00000016160	4972	SLC35E3	solute carrier family 35 member E3 [Source:RefSeq peptide;Acc:NP_001186545]	GO:0055085(transmembrane transport);GO:0016021(integral component of membrane);GO:0016020(membrane)	NA	0	1	540,	0	-733	-Inf	13.1	3' UTR	1	35234300	35239841	5542	1	three_prime_utr
chr1	35266499	35267006	508	ENSGALG00000009942	ENSGALT00000016163	10689	MDM2	Mdm2, transformed 3T3 cell double minute 2, p53 binding protein [Source:RefSeq peptide;Acc:NP_001186313]	GO:0005634(nucleus);GO:0046872(metal ion binding);GO:0005515(protein binding);GO:0008270(zinc ion binding);GO:0043066(negative regulation of apoptotic process);GO:0016567(protein ubiquitination);GO:0000122(negative regulation of transcription from RNA polymerase II promoter);GO:0071157(negative regulation of cell cycle arrest);GO:0005737(cytoplasm);GO:0005654(nucleoplasm);GO:0005730(nucleolus);GO…	04068(FoxO signaling pathway);04110(Cell cycle);04115(p53 signaling pathway);04120(Ubiquitin mediated proteolysis);04144(Endocytosis)	1e-202	1	508,	0	-202	-200	25.6	3' UTR	1	35255810	35267006	11197	1	stop_codon
chr1	35356338	35356487	150	ENSGALG00000019355	ENSGALT00000016192	12722	CPSF6	Cleavage and polyadenylation specificity factor subunit 6 [Source:UniProtKB/Swiss-Prot;Acc:Q5ZL34]	GO:0005634(nucleus);GO:0000166(nucleotide binding);GO:0003676(nucleic acid binding);GO:0003729(mRNA binding);GO:0006397(mRNA processing);GO:0005849(mRNA cleavage factor complex);GO:0006378(mRNA polyadenylation);GO:0005654(nucleoplasm);GO:0003723(RNA binding);GO:0016020(membrane);GO:0030529(intracellular ribonucleoprotein complex);GO:0051262(protein tetramerization);GO:0005515(protein binding);GO:…	03015(mRNA surveillance pathway)	1.6e-28	1	150,	0	-27.8	-26.6	2.26	Exon (ENSGALT00000016192/ENSGALG00000019355, exon 8 of 12)	1	35343616	35368673	25058	1	CDS
chr1	35360532	35368376	7845	ENSGALG00000019355	ENSGALT00000016192	16916	CPSF6	Cleavage and polyadenylation specificity factor subunit 6 [Source:UniProtKB/Swiss-Prot;Acc:Q5ZL34]	GO:0005634(nucleus);GO:0000166(nucleotide binding);GO:0003676(nucleic acid binding);GO:0003729(mRNA binding);GO:0006397(mRNA processing);GO:0005849(mRNA cleavage factor complex);GO:0006378(mRNA polyadenylation);GO:0005654(nucleoplasm);GO:0003723(RNA binding);GO:0016020(membrane);GO:0030529(intracellular ribonucleoprotein complex);GO:0051262(protein tetramerization);GO:0005515(protein binding);GO:…	03015(mRNA surveillance pathway)	1e-166	2	178,121,	0,7724	-166	-164	6.21	3' UTR	1	35343616	35368673	25058	1	stop_codon
chr1	35771842	35771961	120	ENSGALG00000010042	ENSGALT00000016314	39266	CNOT2	CCR4-NOT transcription complex subunit 2 [Source:RefSeq peptide;Acc:NP_001012826]	GO:0005634(nucleus);GO:0006355(regulation of transcription, DNA-templated);GO:0005737(cytoplasm);GO:0016020(membrane);GO:0000122(negative regulation of transcription from RNA polymerase II promoter);GO:0005515(protein binding);GO:0010606(positive regulation of cytoplasmic mRNA processing body assembly);GO:0030014(CCR4-NOT complex);GO:0033147(negative regulation of intracellular estrogen receptor …	03018(RNA degradation)	1.3e-10	1	120,	0	-9.89	-8.93	3.49	3' UTR	1	35732576	35772021	39446	1	three_prime_utr
chr1	38156653	38156773	121	ENSGALG00000010253	ENSGALT00000016674	63131	ZDHHC17	palmitoyltransferase ZDHHC17 [Source:RefSeq peptide;Acc:NP_001025916]	GO:0016409(palmitoyltransferase activity);GO:0018345(protein palmitoylation);GO:0005515(protein binding);GO:0005794(Golgi apparatus);GO:0016740(transferase activity);GO:0046872(metal ion binding);GO:0008270(zinc ion binding);GO:0019706(protein-cysteine S-palmitoyltransferase activity);GO:0016746(transferase activity, transferring acyl groups);GO:0005737(cytoplasm);GO:0004871(signal transducer act…	NA	2.2e-07	1	121,	0	-6.65	-5.74	14.2	3' UTR	1	38093522	38160208	66687	1	three_prime_utr
chr1	39682664	39682783	120	ENSGALG00000026490	ENSGALT00000046025	2739	RPS16	ribosomal protein S16 [Source:HGNC Symbol;Acc:HGNC:10396]	GO:0030529(intracellular ribonucleoprotein complex);GO:0005840(ribosome);GO:0003735(structural constituent of ribosome);GO:0006412(translation);GO:0003723(RNA binding);GO:0015935(small ribosomal subunit);GO:0016020(membrane);GO:0006364(rRNA processing);GO:0005925(focal adhesion);GO:0005515(protein binding);GO:0044822(poly(A) RNA binding);GO:0022627(cytosolic small ribosomal subunit);GO:0070062(ex…	NA	2e-22	1	120,	0	-21.7	-20.6	8.13	3' UTR	1	39679925	39685489	5565	1	stop_codon
chr1	42771600	42771839	240	ENSGALG00000011198	ENSGALT00000018257	24809	TMTC3	transmembrane and tetratricopeptide repeat containing 3 [Source:HGNC Symbol;Acc:HGNC:26899]	GO:0005515(protein binding)	NA	5e-35	1	240,	0	-34.3	-33.1	7.05	Exon (ENSGALT00000018257/ENSGALG00000011198, exon 14 of 15)	1	42746791	42795282	48492	1	CDS
chr1	44700513	44708815	8303	ENSGALG00000011285	ENSGALT00000018413	10504	NUDT4	nudix hydrolase 4 [Source:HGNC Symbol;Acc:HGNC:8051]	GO:0008152(metabolic process);GO:0016787(hydrolase activity);GO:0005515(protein binding);GO:0008486(diphosphoinositol-polyphosphate diphosphatase activity);GO:0030515(snoRNA binding)	NA	1.3e-35	5	4,9,111,45,68,	0,851,1049,7693,8235	-34.9	-33.8	6.31	Exon (ENSGALT00000018413/ENSGALG00000011285, exon 4 of 9)	1	44690009	44710912	20904	1	CDS
chr1	44764777	44768210	3434	ENSGALG00000011295	ENSGALT00000038327	624	SOCS2	suppressor of cytokine signaling 2 [Source:RefSeq peptide;Acc:NP_989871]	GO:0005737(cytoplasm);GO:0046426(negative regulation of JAK-STAT cascade);GO:0035556(intracellular signal transduction);GO:0016567(protein ubiquitination);GO:0001558(regulation of cell growth);GO:0008269(JAK pathway signal transduction adaptor activity);GO:0005159(insulin-like growth factor receptor binding);GO:0005515(protein binding);GO:0032355(response to estradiol);GO:0032870(cellular respons…	NA	1.6e-44	2	173,66,	0,3368	-43.8	-42.5	3.73	Exon (ENSGALT00000038327/ENSGALG00000011295, exon 1 of 2)	1	44764153	44768210	4058	1	stop_codon
chr1	44848861	44849069	209	ENSGALG00000011297	ENSGALT00000018428	73526	CRADD	death domain-containing protein CRADD [Source:RefSeq peptide;Acc:NP_001025919]	GO:2001235(positive regulation of apoptotic signaling pathway);GO:0006919(activation of cysteine-type endopeptidase activity involved in apoptotic process);GO:0005634(nucleus);GO:0005737(cytoplasm);GO:0005515(protein binding);GO:0042981(regulation of apoptotic process);GO:0030674(protein binding, bridging);GO:0070513(death domain binding);GO:0006977(DNA damage response, signal transduction by p53…	NA	2e-50	1	209,	0	-49.7	-48.4	7.2	3' UTR	1	44775335	44851153	75819	1	stop_codon
chr1	45001994	45002414	421	ENSGALG00000011309	ENSGALT00000018451	66331	PLXNC1	plexin C1 [Source:HGNC Symbol;Acc:HGNC:9106]	GO:0004872(receptor activity);GO:0007275(multicellular organismal development);GO:0005515(protein binding);GO:0005622(intracellular);GO:0016021(integral component of membrane);GO:0016020(membrane);GO:0007165(signal transduction)	NA	4e-52	1	421,	0	-51.4	-50.1	5.97	3' UTR	1	44935663	45003163	67501	1	stop_codon
chr1	45114389	45114927	539	ENSGALG00000011323	ENSGALT00000018475	1314	SNAPC3	small nuclear RNA activating complex polypeptide 3 [Source:HGNC Symbol;Acc:HGNC:11136]	GO:0005515(protein binding)	NA	1e-192	1	539,	0	-192	-190	17.6	3' UTR	1	45113075	45115703	2629	1	stop_codon
chr1	45356180	45356299	120	ENSGALG00000011357	ENSGALT00000018529	32516	VEZT	vezatin, adherens junctions transmembrane protein [Source:HGNC Symbol;Acc:HGNC:18258]	GO:0016337(single organismal cell-cell adhesion);GO:0017022(myosin binding);GO:0005737(cytoplasm);GO:0005654(nucleoplasm)	NA	1e-14	1	120,	0	-14	-13	5	Exon (ENSGALT00000018529/ENSGALG00000011357, exon 13 of 13)	1	45323664	45357431	33768	1	CDS
chr1	45356419	45356835	417	ENSGALG00000011357	ENSGALT00000018529	32755	VEZT	vezatin, adherens junctions transmembrane protein [Source:HGNC Symbol;Acc:HGNC:18258]	GO:0016337(single organismal cell-cell adhesion);GO:0017022(myosin binding);GO:0005737(cytoplasm);GO:0005654(nucleoplasm)	NA	5e-80	1	417,	0	-79.3	-77.9	9.06	3' UTR	1	45323664	45357431	33768	1	stop_codon
chr1	45406753	45411202	4450	ENSGALG00000011377	ENSGALT00000018560	0	METAP2	methionine aminopeptidase 2 [Source:RefSeq peptide;Acc:NP_001006233]	GO:0005737(cytoplasm);GO:0046872(metal ion binding);GO:0016787(hydrolase activity);GO:0008233(peptidase activity);GO:0006508(proteolysis);GO:0004177(aminopeptidase activity);GO:0070084(protein initiator methionine removal);GO:0070006(metalloaminopeptidase activity);GO:0008235(metalloexopeptidase activity);GO:0005886(plasma membrane);GO:0044822(poly(A) RNA binding);GO:0016485(protein processing);G…	NA	0	4	198,102,66,22,	0,744,4041,4428	-674	-Inf	16.8	5' UTR	1	45406753	45421533	14781	1	start_codon
chr1	45536950	45537998	1049	ENSGALG00000011409	ENSGALT00000018617	291	SNRPF	small nuclear ribonucleoprotein F [Source:RefSeq peptide;Acc:NP_001264291]	GO:0003723(RNA binding);GO:0005829(cytosol);GO:0008380(RNA splicing);GO:0000387(spliceosomal snRNP assembly);GO:0005685(U1 snRNP);GO:0005515(protein binding);GO:0071013(catalytic step 2 spliceosome);GO:0005681(spliceosomal complex);GO:0034709(methylosome);GO:0034715(pICln-Sm protein complex);GO:0030532(small nuclear ribonucleoprotein complex);GO:0098779(mitophagy in response to mitochondrial depo…	NA	1e-110	3	36,65,156,	0,217,893	-110	-108	4.48	3' UTR	1	45536659	45538026	1368	1	stop_codon
chr1	45542275	45542395	121	ENSGALG00000011414	ENSGALT00000018623	2123	AMDHD1	amidohydrolase domain containing 1 [Source:HGNC Symbol;Acc:HGNC:28577]	GO:0005737(cytoplasm);GO:0016787(hydrolase activity);GO:0019556(histidine catabolic process to glutamate and formamide);GO:0016812(hydrolase activity, acting on carbon-nitrogen (but not peptide) bonds, in cyclic amides);GO:0016810(hydrolase activity, acting on carbon-nitrogen (but not peptide) bonds)	NA	1.3e-33	1	121,	0	-32.9	-31.7	1.65	Exon (ENSGALT00000018623/ENSGALG00000011414, exon 4 of 9)	1	45540152	45553445	13294	1	CDS
chr1	45550570	45550810	241	ENSGALG00000011414	ENSGALT00000018623	10418	AMDHD1	amidohydrolase domain containing 1 [Source:HGNC Symbol;Acc:HGNC:28577]	GO:0005737(cytoplasm);GO:0016787(hydrolase activity);GO:0019556(histidine catabolic process to glutamate and formamide);GO:0016812(hydrolase activity, acting on carbon-nitrogen (but not peptide) bonds, in cyclic amides);GO:0016810(hydrolase activity, acting on carbon-nitrogen (but not peptide) bonds)	NA	7.9e-29	1	241,	0	-28.1	-26.9	3.03	3' UTR	1	45540152	45553445	13294	1	three_prime_utr
chr1	45551169	45551289	121	ENSGALG00000011414	ENSGALT00000018623	11017	AMDHD1	amidohydrolase domain containing 1 [Source:HGNC Symbol;Acc:HGNC:28577]	GO:0005737(cytoplasm);GO:0016787(hydrolase activity);GO:0019556(histidine catabolic process to glutamate and formamide);GO:0016812(hydrolase activity, acting on carbon-nitrogen (but not peptide) bonds, in cyclic amides);GO:0016810(hydrolase activity, acting on carbon-nitrogen (but not peptide) bonds)	NA	4e-20	1	121,	0	-19.4	-18.4	1.83	3' UTR	1	45540152	45553445	13294	1	three_prime_utr
chr1	45647070	45647428	359	ENSGALG00000011435	ENSGALT00000018649	25287	ELK3	ETS domain-containing protein Elk-3 [Source:RefSeq peptide;Acc:NP_001025920]	GO:0030154(cell differentiation);GO:0005634(nucleus);GO:0003677(DNA binding);GO:0006355(regulation of transcription, DNA-templated);GO:0043565(sequence-specific DNA binding);GO:0003700(transcription factor activity, sequence-specific DNA binding);GO:0006357(regulation of transcription from RNA polymerase II promoter);GO:0006366(transcription from RNA polymerase II promoter);GO:0000981(RNA polymer…	NA	2.5e-84	1	359,	0	-83.6	-82.2	5.12	Exon (ENSGALT00000018649/ENSGALG00000011435, exon 3 of 5)	1	45621783	45655886	34104	1	CDS
chr1	45904245	45904395	151	ENSGALG00000011479	ENSGALT00000018716	21308	NEDD1	protein NEDD1 [Source:RefSeq peptide;Acc:NP_001025921]	GO:0005515(protein binding);GO:0000242(pericentriolar material);GO:0045177(apical part of cell);GO:0036064(ciliary basal body);GO:0005814(centriole);GO:0005813(centrosome);GO:0000922(spindle pole);GO:0005737(cytoplasm);GO:0005654(nucleoplasm);GO:0005730(nucleolus);GO:0005886(plasma membrane)	NA	4.7e-10	1	151,	0	-9.33	-8.37	2.95	3' UTR	1	45882937	45906539	23603	1	stop_codon
chr1	46509385	46509624	240	ENSGALG00000011504	ENSGALT00000038256	20648	TMPO	lamina-associated polypeptide 2, isoform beta [Source:RefSeq peptide;Acc:NP_001006235]	GO:0003677(DNA binding);GO:0005634(nucleus);GO:0000785(chromatin);GO:0005635(nuclear envelope);GO:0005515(protein binding);GO:0006355(regulation of transcription, DNA-templated)	NA	1.3e-55	1	240,	0	-54.9	-53.6	4.3	3' UTR	1	46488737	46510905	22169	1	three_prime_utr
chr1	46522623	46522801	179	ENSGALG00000011514	ENSGALT00000018773	7713	SLC25A3	phosphate carrier protein, mitochondrial [Source:RefSeq peptide;Acc:NP_001006236]	GO:0006810(transport);GO:0016021(integral component of membrane);GO:0016020(membrane);GO:0005634(nucleus);GO:0005730(nucleolus);GO:0005739(mitochondrion);GO:0070062(extracellular exosome);GO:0032403(protein complex binding);GO:0005743(mitochondrial inner membrane);GO:0043209(myelin sheath)	NA	0	1	179,	0	-609	-Inf	8.74	3' UTR	1	46514910	46522801	7892	1	stop_codon
chr1	47194934	47195083	150	ENSGALG00000011594	ENSGALT00000018929	38207	FXR	bile acid receptor [Source:RefSeq peptide;Acc:NP_989444]	GO:2001250(positive regulation of ammonia assimilation cycle);GO:2000213(positive regulation of glutamate metabolic process);GO:0071417(cellular response to organonitrogen compound);GO:0034255(regulation of urea metabolic process);GO:0038183(bile acid signaling pathway);GO:0008206(bile acid metabolic process);GO:0046965(retinoid X receptor binding);GO:0032052(bile acid binding);GO:0007219(Notch s…	NA	2e-21	1	150,	0	-20.7	-19.6	1.58	3' UTR	1	47156727	47195707	38981	1	stop_codon
chr1	47211252	47211312	61	ENSGALG00000028373	ENSGALT00000044088	11004	GAS2L3	GAS2-like protein 3 [Source:RefSeq peptide;Acc:NP_001264292]	GO:0005515(protein binding);GO:0007050(cell cycle arrest);GO:0003779(actin binding);GO:0008017(microtubule binding);GO:0000226(microtubule cytoskeleton organization);GO:0015629(actin cytoskeleton);GO:0015630(microtubule cytoskeleton);GO:0030036(actin cytoskeleton organization)	NA	3.6e-05	1	61,	0	-4.44	-3.57	4.89	Exon (ENSGALT00000044088/ENSGALG00000028373, exon 8 of 8)	1	47200248	47214430	14183	1	CDS
chr1	47545587	47546636	1050	ENSGALG00000011643	ENSGALT00000019028	40590	UTP20	UTP20 small subunit processome component [Source:HGNC Symbol;Acc:HGNC:17897]	GO:0005488(binding);GO:0030686(90S preribosome);GO:0000462(maturation of SSU-rRNA from tricistronic rRNA transcript (SSU-rRNA, 5.8S rRNA, LSU-rRNA));GO:0032040(small-subunit processome);GO:0005730(nucleolus);GO:0006364(rRNA processing);GO:0005515(protein binding);GO:0044822(poly(A) RNA binding)	NA	2e-23	2	18,193,	0,857	-22.7	-21.6	4.22	Exon (ENSGALT00000019028/ENSGALG00000011643, exon 40 of 62)	1	47504997	47565978	60982	1	CDS
chr1	47561513	47561693	181	ENSGALG00000011643	ENSGALT00000019028	56516	UTP20	UTP20 small subunit processome component [Source:HGNC Symbol;Acc:HGNC:17897]	GO:0005488(binding);GO:0030686(90S preribosome);GO:0000462(maturation of SSU-rRNA from tricistronic rRNA transcript (SSU-rRNA, 5.8S rRNA, LSU-rRNA));GO:0032040(small-subunit processome);GO:0005730(nucleolus);GO:0006364(rRNA processing);GO:0005515(protein binding);GO:0044822(poly(A) RNA binding)	NA	1e-32	1	181,	0	-32	-30.8	2.94	Exon (ENSGALT00000019028/ENSGALG00000011643, exon 59 of 62)	1	47504997	47565978	60982	1	CDS
chr1	47564989	47565139	151	ENSGALG00000011643	ENSGALT00000019028	59992	UTP20	UTP20 small subunit processome component [Source:HGNC Symbol;Acc:HGNC:17897]	GO:0005488(binding);GO:0030686(90S preribosome);GO:0000462(maturation of SSU-rRNA from tricistronic rRNA transcript (SSU-rRNA, 5.8S rRNA, LSU-rRNA));GO:0032040(small-subunit processome);GO:0005730(nucleolus);GO:0006364(rRNA processing);GO:0005515(protein binding);GO:0044822(poly(A) RNA binding)	NA	6.3e-14	1	151,	0	-13.2	-12.2	3.6	3' UTR	1	47504997	47565978	60982	1	stop_codon
chr1	47687041	47687310	270	ENSGALG00000011682	ENSGALT00000038170	54049	CNOT4	CCR4-NOT transcription complex subunit 4 [Source:RefSeq peptide;Acc:NP_001012829]	GO:0004842(ubiquitin-protein transferase activity);GO:0005515(protein binding);GO:0044822(poly(A) RNA binding);GO:0030014(CCR4-NOT complex);GO:0051865(protein autoubiquitination);GO:0000166(nucleotide binding);GO:0003676(nucleic acid binding);GO:0046872(metal ion binding);GO:0008270(zinc ion binding);GO:0003723(RNA binding)	03018(RNA degradation)	2.5e-26	1	270,	0	-25.6	-24.5	3.44	Exon (ENSGALT00000038170/ENSGALG00000011682, exon 11 of 13)	1	47632992	47703136	70145	1	CDS
chr1	47775872	47776959	1088	ENSGALG00000011724	ENSGALT00000019157	13558	WDR91	WD repeat-containing protein 91 [Source:RefSeq peptide;Acc:NP_001025923]	GO:0005515(protein binding)	NA	1e-207	2	25,303,	0,785	-207	-205	8.83	3' UTR	1	47762314	47777315	15002	1	stop_codon
chr1	47777137	47777226	90	ENSGALG00000011724	ENSGALT00000019157	14823	WDR91	WD repeat-containing protein 91 [Source:RefSeq peptide;Acc:NP_001025923]	GO:0005515(protein binding)	NA	1.1e-07	1	90,	0	-6.95	-6.03	3.13	3' UTR	1	47762314	47777315	15002	1	three_prime_utr
chr1	47844439	47847890	3452	ENSGALG00000011738	ENSGALT00000030630	30	ARHGDIB	rho GDP-dissociation inhibitor 2 [Source:RefSeq peptide;Acc:NP_001264293]	GO:0005737(cytoplasm);GO:0050790(regulation of catalytic activity);GO:0005094(Rho GDP-dissociation inhibitor activity);GO:0003924(GTPase activity);GO:0070062(extracellular exosome)	NA	1.6e-72	2	107,132,	0,3320	-71.8	-70.4	6.36	5' UTR	1	47844409	47852755	8347	1	five_prime_utr
chr1	47919089	47919878	790	ENSGALG00000011745	ENSGALT00000019185	2959	WBP11	WW domain binding protein 11 [Source:HGNC Symbol;Acc:HGNC:16461]	GO:0006396(RNA processing);GO:0005737(cytoplasm);GO:0005654(nucleoplasm);GO:0043231(intracellular membrane-bounded organelle);GO:0005515(protein binding);GO:0044822(poly(A) RNA binding);GO:1903146(regulation of mitophagy);GO:1903955(positive regulation of protein targeting to mitochondrion);GO:0050699(WW domain binding);GO:0008380(RNA splicing);GO:0016607(nuclear speck);GO:0005634(nucleus);GO:000…	NA	3.2e-25	2	118,62,	0,728	-24.5	-23.4	2.05	Exon (ENSGALT00000019185/ENSGALG00000011745, exon 5 of 9)	1	47916130	47924400	8271	1	CDS
chr1	48057522	48057990	469	ENSGALG00000011794	ENSGALT00000019245	0	DDX47	probable ATP-dependent RNA helicase DDX47 [Source:RefSeq peptide;Acc:NP_001007854]	GO:0005730(nucleolus);GO:0016020(membrane);GO:0006364(rRNA processing);GO:0008380(RNA splicing);GO:0005515(protein binding);GO:0044822(poly(A) RNA binding);GO:0008625(extrinsic apoptotic signaling pathway via death domain receptors);GO:0000166(nucleotide binding);GO:0003676(nucleic acid binding);GO:0006200(obsolete ATP catabolic process);GO:0004386(helicase activity);GO:0016787(hydrolase activity…	NA	4e-16	2	109,70,	0,399	-15.4	-14.4	2.96	5' UTR	1	48057522	48066409	8888	1	start_codon
chr1	48065038	48065400	363	ENSGALG00000011794	ENSGALT00000019245	7516	DDX47	probable ATP-dependent RNA helicase DDX47 [Source:RefSeq peptide;Acc:NP_001007854]	GO:0005730(nucleolus);GO:0016020(membrane);GO:0006364(rRNA processing);GO:0008380(RNA splicing);GO:0005515(protein binding);GO:0044822(poly(A) RNA binding);GO:0008625(extrinsic apoptotic signaling pathway via death domain receptors);GO:0000166(nucleotide binding);GO:0003676(nucleic acid binding);GO:0006200(obsolete ATP catabolic process);GO:0004386(helicase activity);GO:0016787(hydrolase activity…	NA	1e-102	2	41,227,	0,136	-102	-101	4.84	3' UTR	1	48057522	48066409	8888	1	stop_codon
chr1	48754292	48754680	389	ENSGALG00000011814	ENSGALT00000019288	58018	ATF7IP	activating transcription factor 7-interacting protein 1 [Source:RefSeq peptide;Acc:NP_001012831]	GO:0005515(protein binding);GO:0003714(transcription corepressor activity);GO:0000122(negative regulation of transcription from RNA polymerase II promoter);GO:0016887(ATPase activity);GO:0005667(transcription factor complex);GO:0005634(nucleus);GO:0005737(cytoplasm);GO:0005654(nucleoplasm);GO:0045892(negative regulation of transcription, DNA-templated);GO:0045893(positive regulation of transcript…	NA	1.3e-29	1	389,	0	-28.9	-27.7	5.18	3' UTR	1	48696274	48756711	60438	1	stop_codon
chr1	48957546	48957904	359	ENSGALG00000011854	ENSGALT00000019339	41013	UBN2	ubinuclein 2 [Source:RefSeq peptide;Acc:NP_001264679]	GO:0005634(nucleus);GO:0005615(extracellular space);GO:0005654(nucleoplasm)	NA	6.3e-36	1	359,	0	-35.2	-34	4.8	Exon (ENSGALT00000019339/ENSGALG00000011854, exon 15 of 18)	1	48916533	48964180	47648	1	CDS
chr1	48996235	48997875	1641	ENSGALG00000011857	ENSGALT00000019344	18669	LUC7L2	LUC7-like 2 [Source:RefSeq peptide;Acc:NP_001025926]	GO:0005634(nucleus);GO:0003729(mRNA binding);GO:0045843(negative regulation of striated muscle tissue development);GO:0006376(mRNA splice site selection);GO:0005685(U1 snRNP)	NA	6.3e-41	3	3,144,4,	0,480,1637	-40.2	-39	2.33	Exon (ENSGALT00000019344/ENSGALG00000011857, exon 4 of 10)	1	48977566	49008823	31258	1	CDS
chr1	48997995	49002082	4088	ENSGALG00000011857	ENSGALT00000019344	20429	LUC7L2	LUC7-like 2 [Source:RefSeq peptide;Acc:NP_001025926]	GO:0005634(nucleus);GO:0003729(mRNA binding);GO:0045843(negative regulation of striated muscle tissue development);GO:0006376(mRNA splice site selection);GO:0005685(U1 snRNP)	NA	1e-155	4	54,92,30,64,	0,2227,3188,4024	-155	-154	4.3	Exon (ENSGALT00000019344/ENSGALG00000011857, exon 6 of 10)	1	48977566	49008823	31258	1	CDS
chr1	49007953	49008103	151	ENSGALG00000011857	ENSGALT00000019344	30387	LUC7L2	LUC7-like 2 [Source:RefSeq peptide;Acc:NP_001025926]	GO:0005634(nucleus);GO:0003729(mRNA binding);GO:0045843(negative regulation of striated muscle tissue development);GO:0006376(mRNA splice site selection);GO:0005685(U1 snRNP)	NA	6.3e-19	1	151,	0	-18.2	-17.1	1.83	3' UTR	1	48977566	49008823	31258	1	stop_codon
chr1	49042928	49043198	271	ENSGALG00000011863	ENSGALT00000019356	3078	POLDIP3	polymerase delta-interacting protein 3 [Source:RefSeq peptide;Acc:NP_001012832]	GO:0000166(nucleotide binding);GO:0003676(nucleic acid binding);GO:0016973(poly(A)+ mRNA export from nucleus)	NA	3.2e-80	1	271,	0	-79.5	-78.1	4.32	Exon (ENSGALT00000019356/ENSGALG00000011863, exon 2 of 9)	1	49039850	49053739	13890	1	CDS
chr1	49059099	49060762	1664	ENSGALG00000011866	ENSGALT00000019359	1973	RRP7A	ribosomal RNA-processing protein 7 homolog A [Source:RefSeq peptide;Acc:NP_001264300]	GO:0000166(nucleotide binding);GO:0003676(nucleic acid binding);GO:0034456(UTP-C complex);GO:0032545(CURI complex);GO:0000028(ribosomal small subunit assembly);GO:0006364(rRNA processing);GO:0005515(protein binding);GO:0044822(poly(A) RNA binding);GO:0005737(cytoplasm)	03008(Ribosome biogenesis in eukaryotes)	0	3	94,199,530,	0,464,1134	-604	-Inf	50.8	3' UTR	1	49057126	49060762	3637	1	stop_codon
chr1	49093934	49094318	385	ENSGALG00000023193	ENSGALT00000038008	325	SOCS1B	Suppressor of cytokine signalling 1-like protein [Source:UniProtKB/TrEMBL;Acc:F1NCW7]	GO:0006469(negative regulation of protein kinase activity);GO:0004860(protein kinase inhibitor activity);GO:0005737(cytoplasm);GO:0019221(cytokine-mediated signaling pathway);GO:0046627(negative regulation of insulin receptor signaling pathway);GO:0046426(negative regulation of JAK-STAT cascade);GO:0035556(intracellular signal transduction)	NA	5e-50	1	385,	0	-49.3	-48	96.3	3' UTR	1	49093609	49094318	710	1	stop_codon
chr1	49208894	49209043	150	ENSGALG00000011878	ENSGALT00000019383	4869	TCF20	transcription factor 20 (AR1) [Source:HGNC Symbol;Acc:HGNC:11631]	GO:0005654(nucleoplasm);GO:0044822(poly(A) RNA binding);GO:0005515(protein binding);GO:0008270(zinc ion binding)	NA	1.6e-24	1	150,	0	-23.8	-22.7	3.33	Exon (ENSGALT00000019383/ENSGALG00000011878, exon 1 of 4)	1	49204025	49241902	37878	1	CDS
chr1	49209223	49209551	329	ENSGALG00000011878	ENSGALT00000019383	5198	TCF20	transcription factor 20 (AR1) [Source:HGNC Symbol;Acc:HGNC:11631]	GO:0005654(nucleoplasm);GO:0044822(poly(A) RNA binding);GO:0005515(protein binding);GO:0008270(zinc ion binding)	NA	5e-52	1	329,	0	-51.3	-50	7.03	Exon (ENSGALT00000019383/ENSGALG00000011878, exon 1 of 4)	1	49204025	49241902	37878	1	CDS
chr1	49264721	49264959	239	ENSGALG00000011894	ENSGALT00000019412	686	CYP2D6	cytochrome P450 2D3-like [Source:RefSeq peptide;Acc:NP_001182486]	GO:0005737(cytoplasm);GO:0016491(oxidoreductase activity);GO:0046872(metal ion binding);GO:0055114(oxidation-reduction process);GO:0020037(heme binding);GO:0005506(iron ion binding);GO:0019825(oxygen binding);GO:0016705(oxidoreductase activity, acting on paired donors, with incorporation or reduction of molecular oxygen);GO:0004497(monooxygenase activity);GO:0042738(exogenous drug catabolic proce…	NA	0	1	239,	0	-645	-Inf	54.7	5' UTR	1	49264035	49274937	10903	1	start_codon
chr1	49288612	49288732	121	ENSGALG00000011900	ENSGALT00000019422	4186	NAGA	alpha-N-acetylgalactosaminidase precursor [Source:RefSeq peptide;Acc:NP_001161200]	GO:0005737(cytoplasm);GO:0003824(catalytic activity);GO:0008152(metabolic process);GO:0016787(hydrolase activity);GO:0016798(hydrolase activity, acting on glycosyl bonds);GO:0004553(hydrolase activity, hydrolyzing O-glycosyl compounds);GO:0005975(carbohydrate metabolic process);GO:0046477(glycosylceramide catabolic process);GO:0016139(glycoside catabolic process);GO:0009311(oligosaccharide metabo…	00603(Glycosphingolipid biosynthesis - globo series);04142(Lysosome)	1.6e-26	1	121,	0	-25.8	-24.7	7.8	3' UTR	1	49284426	49288732	4307	1	three_prime_utr
chr1	49447260	49447731	472	ENSGALG00000011944	ENSGALT00000019482	2969	PMM1	phosphomannomutase 1 [Source:HGNC Symbol;Acc:HGNC:9114]	GO:0005737(cytoplasm);GO:0003824(catalytic activity);GO:0008152(metabolic process);GO:0016853(isomerase activity);GO:0019307(mannose biosynthetic process);GO:0009298(GDP-mannose biosynthetic process);GO:0004615(phosphomannomutase activity);GO:0005515(protein binding);GO:0006013(mannose metabolic process);GO:0043025(neuronal cell body)	NA	1e-199	2	56,207,	0,265	-199	-198	3.51	3' UTR	1	49444291	49447731	3441	1	stop_codon
chr1	49464019	49464645	627	ENSGALG00000011947	ENSGALT00000019488	5445	POLR3H	DNA-directed RNA polymerase III subunit RPC8 [Source:RefSeq peptide;Acc:NP_001264303]	GO:0003677(DNA binding);GO:0006351(transcription, DNA-templated);GO:0001056(RNA polymerase III activity);GO:0005666(DNA-directed RNA polymerase III complex);GO:0003899(DNA-directed RNA polymerase activity);GO:0006384(transcription initiation from RNA polymerase III promoter);GO:0005654(nucleoplasm);GO:0005813(centrosome);GO:0043231(intracellular membrane-bounded organelle);GO:0006139(nucleobase-c…	NA	0	1	627,	0	-1440	-Inf	198	3' UTR	1	49458574	49465331	6758	1	three_prime_utr
chr1	49497262	49500208	2947	ENSGALG00000011957	ENSGALT00000019502	179	TOB2	protein Tob2 [Source:RefSeq peptide;Acc:NP_001012552]	GO:0005515(protein binding);GO:0010468(regulation of gene expression);GO:0045778(positive regulation of ossification);GO:0045671(negative regulation of osteoclast differentiation);GO:0042809(vitamin D receptor binding)	03018(RNA degradation)	2e-17	2	82,39,	0,2908	-16.7	-15.6	2.69	5' UTR	1	49497083	49503880	6798	1	five_prime_utr
chr1	49500267	49501014	748	ENSGALG00000011957	ENSGALT00000019502	3184	TOB2	protein Tob2 [Source:RefSeq peptide;Acc:NP_001012552]	GO:0005515(protein binding);GO:0010468(regulation of gene expression);GO:0045778(positive regulation of ossification);GO:0045671(negative regulation of osteoclast differentiation);GO:0042809(vitamin D receptor binding)	03018(RNA degradation)	1e-185	1	748,	0	-185	-183	6.26	Exon (ENSGALT00000019502/ENSGALG00000011957, exon 2 of 2)	1	49497083	49503880	6798	1	CDS
chr1	49501282	49501402	121	ENSGALG00000011957	ENSGALT00000019502	4199	TOB2	protein Tob2 [Source:RefSeq peptide;Acc:NP_001012552]	GO:0005515(protein binding);GO:0010468(regulation of gene expression);GO:0045778(positive regulation of ossification);GO:0045671(negative regulation of osteoclast differentiation);GO:0042809(vitamin D receptor binding)	03018(RNA degradation)	2.5e-30	1	121,	0	-29.6	-28.4	20.3	3' UTR	1	49497083	49503880	6798	1	three_prime_utr
chr1	49502148	49502238	91	ENSGALG00000011957	ENSGALT00000019502	5065	TOB2	protein Tob2 [Source:RefSeq peptide;Acc:NP_001012552]	GO:0005515(protein binding);GO:0010468(regulation of gene expression);GO:0045778(positive regulation of ossification);GO:0045671(negative regulation of osteoclast differentiation);GO:0042809(vitamin D receptor binding)	03018(RNA degradation)	1.6e-10	1	91,	0	-9.8	-8.84	1.54	3' UTR	1	49497083	49503880	6798	1	three_prime_utr
chr1	49601938	49603320	1383	ENSGALG00000011966	ENSGALT00000019518	10251	RANGAP1	ran GTPase-activating protein 1 [Source:RefSeq peptide;Acc:NP_001006237]	GO:0032853;GO:0005098;GO:0007165(signal transduction);GO:0005737(cytoplasm);GO:0031965(nuclear membrane);GO:0043231(intracellular membrane-bounded organelle);GO:0005515(protein binding);GO:0000776(kinetochore);GO:0046826(negative regulation of protein export from nucleus);GO:0048471(perinuclear region of cytoplasm)	03013(RNA transport)	0	3	18,85,167,	0,724,1216	-364	-Inf	7.32	Exon (ENSGALT00000019518/ENSGALG00000011966, exon 10 of 17)	1	49591687	49610827	19141	1	CDS
chr1	49610049	49610229	181	ENSGALG00000011966	ENSGALT00000019518	18362	RANGAP1	ran GTPase-activating protein 1 [Source:RefSeq peptide;Acc:NP_001006237]	GO:0032853;GO:0005098;GO:0007165(signal transduction);GO:0005737(cytoplasm);GO:0031965(nuclear membrane);GO:0043231(intracellular membrane-bounded organelle);GO:0005515(protein binding);GO:0000776(kinetochore);GO:0046826(negative regulation of protein export from nucleus);GO:0048471(perinuclear region of cytoplasm)	03013(RNA transport)	2e-65	1	181,	0	-64.7	-63.3	2.45	3' UTR	1	49591687	49610827	19141	1	stop_codon
chr1	49610408	49610468	61	ENSGALG00000011966	ENSGALT00000019518	18721	RANGAP1	ran GTPase-activating protein 1 [Source:RefSeq peptide;Acc:NP_001006237]	GO:0032853;GO:0005098;GO:0007165(signal transduction);GO:0005737(cytoplasm);GO:0031965(nuclear membrane);GO:0043231(intracellular membrane-bounded organelle);GO:0005515(protein binding);GO:0000776(kinetochore);GO:0046826(negative regulation of protein export from nucleus);GO:0048471(perinuclear region of cytoplasm)	03013(RNA transport)	1e-06	1	61,	0	-5.98	-5.08	1.38	3' UTR	1	49591687	49610827	19141	1	three_prime_utr
chr1	49610677	49610797	121	ENSGALG00000011966	ENSGALT00000019518	18990	RANGAP1	ran GTPase-activating protein 1 [Source:RefSeq peptide;Acc:NP_001006237]	GO:0032853;GO:0005098;GO:0007165(signal transduction);GO:0005737(cytoplasm);GO:0031965(nuclear membrane);GO:0043231(intracellular membrane-bounded organelle);GO:0005515(protein binding);GO:0000776(kinetochore);GO:0046826(negative regulation of protein export from nucleus);GO:0048471(perinuclear region of cytoplasm)	03013(RNA transport)	4.6e-08	1	121,	0	-7.34	-6.41	2.37	3' UTR	1	49591687	49610827	19141	1	three_prime_utr
chr1	49613063	49613123	61	ENSGALG00000011970	ENSGALT00000019527	1128	CHADL	chondroadherin-like precursor [Source:RefSeq peptide;Acc:NP_001239205]	GO:0032331(negative regulation of chondrocyte differentiation);GO:0031012(extracellular matrix);GO:0005515(protein binding);GO:0005518(collagen binding);GO:0098633(collagen fibril binding);GO:1904027(negative regulation of collagen fibril organization)	NA	7.9e-13	1	61,	0	-12.1	-11.1	9.94	Exon (ENSGALT00000019527/ENSGALG00000011970, exon 2 of 4)	1	49611935	49615544	3610	1	CDS
chr1	49766995	49768943	1949	ENSGALG00000012007	ENSGALT00000019595	3143	ST13	hsc70-interacting protein [Source:RefSeq peptide;Acc:NP_001025928]	GO:0005515(protein binding);GO:0005737(cytoplasm);GO:0070062(extracellular exosome)	NA	1.3e-87	4	54,70,71,45,	0,1312,1474,1904	-86.9	-85.4	2.6	Exon (ENSGALT00000019595/ENSGALG00000012007, exon 2 of 12)	1	49763852	49783636	19785	1	CDS
chr1	49772438	49777590	5153	ENSGALG00000012007	ENSGALT00000019595	8586	ST13	hsc70-interacting protein [Source:RefSeq peptide;Acc:NP_001025928]	GO:0005515(protein binding);GO:0005737(cytoplasm);GO:0070062(extracellular exosome)	NA	1e-283	4	54,117,64,5,	0,3186,4006,5148	-283	-281	3.43	Exon (ENSGALT00000019595/ENSGALG00000012007, exon 8 of 12)	1	49763852	49783636	19785	1	CDS
chr1	49908937	49910124	1188	ENSGALG00000012024	ENSGALT00000019622	19666	MKL1	megakaryoblastic leukemia (translocation) 1 [Source:HGNC Symbol;Acc:HGNC:14334]	GO:2001234(negative regulation of apoptotic signaling pathway);GO:0043154(negative regulation of cysteine-type endopeptidase activity involved in apoptotic process);GO:0000976(transcription regulatory region sequence-specific DNA binding);GO:0003713(transcription coactivator activity);GO:0003785(actin monomer binding);GO:0045893(positive regulation of transcription, DNA-templated);GO:0045944(posi…	NA	3.2e-25	3	14,156,40,	0,492,1148	-24.5	-23.4	4.16	Exon (ENSGALT00000019622/ENSGALG00000012024, exon 5 of 14)	1	49889271	49917164	27894	1	CDS
chr1	49911769	49916095	4327	ENSGALG00000012024	ENSGALT00000019622	22498	MKL1	megakaryoblastic leukemia (translocation) 1 [Source:HGNC Symbol;Acc:HGNC:14334]	GO:2001234(negative regulation of apoptotic signaling pathway);GO:0043154(negative regulation of cysteine-type endopeptidase activity involved in apoptotic process);GO:0000976(transcription regulatory region sequence-specific DNA binding);GO:0003713(transcription coactivator activity);GO:0003785(actin monomer binding);GO:0045893(positive regulation of transcription, DNA-templated);GO:0045944(posi…	NA	1e-207	5	97,343,63,92,4,	0,142,3732,3837,4323	-207	-205	15.1	Exon (ENSGALT00000019622/ENSGALG00000012024, exon 9 of 14)	1	49889271	49917164	27894	1	CDS
chr1	49916865	49917164	300	ENSGALG00000012024	ENSGALT00000019622	27594	MKL1	megakaryoblastic leukemia (translocation) 1 [Source:HGNC Symbol;Acc:HGNC:14334]	GO:2001234(negative regulation of apoptotic signaling pathway);GO:0043154(negative regulation of cysteine-type endopeptidase activity involved in apoptotic process);GO:0000976(transcription regulatory region sequence-specific DNA binding);GO:0003713(transcription coactivator activity);GO:0003785(actin monomer binding);GO:0045893(positive regulation of transcription, DNA-templated);GO:0045944(posi…	NA	1e-228	1	300,	0	-228	-226	44.6	3' UTR	1	49889271	49917164	27894	1	stop_codon
chr1	50448547	50449054	508	ENSGALG00000012132	ENSGALT00000037893	0	RPS19BP1	active regulator of SIRT1 [Source:RefSeq peptide;Acc:NP_001006239]	GO:0005730(nucleolus);GO:0005654(nucleoplasm);GO:0005515(protein binding);GO:0005737(cytoplasm);GO:0044822(poly(A) RNA binding);GO:0019899(enzyme binding)	NA	2.5e-33	3	89,141,34,	0,160,474	-32.6	-31.5	2.83	5' UTR	1	50448547	50450694	2148	1	start_codon
chr1	50666598	50666775	178	ENSGALG00000028230	ENSGALT00000043362	973	SUN2	Sad1 and UNC84 domain containing 2 [Source:HGNC Symbol;Acc:HGNC:14210]	GO:0031965(nuclear membrane);GO:0034993(LINC complex);GO:0090286(cytoskeletal anchoring at nuclear membrane);GO:0005515(protein binding);GO:0042802(identical protein binding);GO:0005635(nuclear envelope);GO:0006998(nuclear envelope organization);GO:0005521(lamin binding);GO:0090292(nuclear matrix anchoring at nuclear membrane);GO:0005637(nuclear inner membrane);GO:0051642(centrosome localization)…	NA	7.9e-06	2	15,46,	0,132	-5.1	-4.21	2.19	Exon (ENSGALT00000043362/ENSGALG00000028230, exon 3 of 18)	1	50665625	50671951	6327	1	CDS
chr1	50668517	50669076	560	ENSGALG00000028230	ENSGALT00000043362	2892	SUN2	Sad1 and UNC84 domain containing 2 [Source:HGNC Symbol;Acc:HGNC:14210]	GO:0031965(nuclear membrane);GO:0034993(LINC complex);GO:0090286(cytoskeletal anchoring at nuclear membrane);GO:0005515(protein binding);GO:0042802(identical protein binding);GO:0005635(nuclear envelope);GO:0006998(nuclear envelope organization);GO:0005521(lamin binding);GO:0090292(nuclear matrix anchoring at nuclear membrane);GO:0005637(nuclear inner membrane);GO:0051642(centrosome localization)…	NA	6.3e-46	4	33,78,44,116,	0,112,270,444	-45.2	-44	4.42	Exon (ENSGALT00000043362/ENSGALG00000028230, exon 9 of 18)	1	50665625	50671951	6327	1	CDS
chr1	50669336	50670076	741	ENSGALG00000028230	ENSGALT00000043362	3711	SUN2	Sad1 and UNC84 domain containing 2 [Source:HGNC Symbol;Acc:HGNC:14210]	GO:0031965(nuclear membrane);GO:0034993(LINC complex);GO:0090286(cytoskeletal anchoring at nuclear membrane);GO:0005515(protein binding);GO:0042802(identical protein binding);GO:0005635(nuclear envelope);GO:0006998(nuclear envelope organization);GO:0005521(lamin binding);GO:0090292(nuclear matrix anchoring at nuclear membrane);GO:0005637(nuclear inner membrane);GO:0051642(centrosome localization)…	NA	2.5e-24	2	124,57,	0,684	-23.6	-22.5	3	Exon (ENSGALT00000043362/ENSGALG00000028230, exon 13 of 18)	1	50665625	50671951	6327	1	CDS
chr1	50670748	50671651	904	ENSGALG00000028230	ENSGALT00000043362	5123	SUN2	Sad1 and UNC84 domain containing 2 [Source:HGNC Symbol;Acc:HGNC:14210]	GO:0031965(nuclear membrane);GO:0034993(LINC complex);GO:0090286(cytoskeletal anchoring at nuclear membrane);GO:0005515(protein binding);GO:0042802(identical protein binding);GO:0005635(nuclear envelope);GO:0006998(nuclear envelope organization);GO:0005521(lamin binding);GO:0090292(nuclear matrix anchoring at nuclear membrane);GO:0005637(nuclear inner membrane);GO:0051642(centrosome localization)…	NA	1e-100	2	76,524,	0,380	-100	-98.7	11.3	3' UTR	1	50665625	50671951	6327	1	stop_codon
chr1	50673959	50674606	648	ENSGALG00000012215	ENSGALT00000030604	16262	GTPBP1	GTP-binding protein 1 [Source:RefSeq peptide;Acc:NP_001188376]	GO:0000166(nucleotide binding);GO:0006184(obsolete GTP catabolic process);GO:0005525(GTP binding);GO:0003924(GTPase activity);GO:0016020(membrane);GO:0044822(poly(A) RNA binding)	NA	6.3e-72	2	141,95,	0,553	-71.2	-69.8	4.13	3' UTR	1	50674003	50690868	16866	2	three_prime_utr
chr1	50691818	50691937	120	ENSGALG00000019317	ENSGALT00000019957	90	JOSD1	Josephin domain containing 1 [Source:HGNC Symbol;Acc:HGNC:28953]	GO:0006508(proteolysis);GO:0008242(omega peptidase activity);GO:0016020(membrane);GO:0005515(protein binding)	NA	1.6e-14	1	120,	0	-13.8	-12.8	8.56	5' UTR	1	50691728	50701756	10029	1	five_prime_utr
chr1	50696871	50699453	2583	ENSGALG00000019317	ENSGALT00000019957	5143	JOSD1	Josephin domain containing 1 [Source:HGNC Symbol;Acc:HGNC:28953]	GO:0006508(proteolysis);GO:0008242(omega peptidase activity);GO:0016020(membrane);GO:0005515(protein binding)	NA	4e-38	2	41,229,	0,2354	-37.4	-36.2	5.45	3' UTR	1	50691728	50701756	10029	1	stop_codon
chr1	50701427	50701636	210	ENSGALG00000019317	ENSGALT00000019957	9699	JOSD1	Josephin domain containing 1 [Source:HGNC Symbol;Acc:HGNC:28953]	GO:0006508(proteolysis);GO:0008242(omega peptidase activity);GO:0016020(membrane);GO:0005515(protein binding)	NA	1.3e-28	1	210,	0	-27.9	-26.8	22	3' UTR	1	50691728	50701756	10029	1	three_prime_utr
chr1	50734184	50734453	270	ENSGALG00000012247	ENSGALT00000020002	30	DDX17	DEAD (Asp-Glu-Ala-Asp) box helicase 17 [Source:HGNC Symbol;Acc:HGNC:2740]	GO:0008152(metabolic process);GO:0000166(nucleotide binding);GO:0003676(nucleic acid binding);GO:0006200(obsolete ATP catabolic process);GO:0004386(helicase activity);GO:0016787(hydrolase activity);GO:0008026(ATP-dependent helicase activity);GO:0005524(ATP binding);GO:0005654(nucleoplasm)	NA	2e-33	1	270,	0	-32.7	-31.6	3.98	5' UTR	1	50734154	50753991	19838	1	five_prime_utr
chr1	50750004	50751331	1328	ENSGALG00000012247	ENSGALT00000020002	15850	DDX17	DEAD (Asp-Glu-Ala-Asp) box helicase 17 [Source:HGNC Symbol;Acc:HGNC:2740]	GO:0008152(metabolic process);GO:0000166(nucleotide binding);GO:0003676(nucleic acid binding);GO:0006200(obsolete ATP catabolic process);GO:0004386(helicase activity);GO:0016787(hydrolase activity);GO:0008026(ATP-dependent helicase activity);GO:0005524(ATP binding);GO:0005654(nucleoplasm)	NA	0	2	88,570,	0,758	-1190	-Inf	12	3' UTR	1	50734154	50753991	19838	1	stop_codon
chr1	50967683	50967952	270	ENSGALG00000012299	ENSGALT00000020100	3994	ANKRD54	ankyrin repeat domain 54 [Source:HGNC Symbol;Acc:HGNC:25185]	GO:0005515(protein binding);GO:1902531(regulation of intracellular signal transduction);GO:0045648(positive regulation of erythrocyte differentiation);GO:0019887(protein kinase regulator activity);GO:0032403(protein complex binding);GO:0006913(nucleocytoplasmic transport);GO:0045859(regulation of protein kinase activity);GO:0030496(midbody);GO:0005634(nucleus);GO:0005737(cytoplasm)	NA	1.3e-53	1	270,	0	-52.9	-51.6	4.94	3' UTR	1	50963689	50970673	6985	1	three_prime_utr
chr1	51266343	51266551	209	ENSGALG00000012456	ENSGALT00000037796	8893	RAC2	ras-related C3 botulinum toxin substrate 2 [Source:RefSeq peptide;Acc:NP_001188381]	GO:0060753(regulation of mast cell chemotaxis);GO:0030031(cell projection assembly);GO:0090023(positive regulation of neutrophil chemotaxis);GO:0042129(regulation of T cell proliferation);GO:0019887(protein kinase regulator activity);GO:0005635(nuclear envelope);GO:0043304(regulation of mast cell degranulation);GO:0010592(positive regulation of lamellipodium assembly);GO:0008284(positive regulati…	04010(MAPK signaling pathway);04310(Wnt signaling pathway);04370(VEGF signaling pathway);04510(Focal adhesion);04520(Adherens junction);04810(Regulation of actin cytoskeleton)	1e-163	1	209,	0	-163	-161	21.8	3' UTR	1	51257450	51266551	9102	1	three_prime_utr
chr1	51288508	51288717	210	ENSGALG00000027067	ENSGALT00000045767	4814	C1QTNF1	C1q and tumor necrosis factor related protein 1 [Source:HGNC Symbol;Acc:HGNC:14324]	GO:0051897(positive regulation of protein kinase B signaling);GO:0010906(regulation of glucose metabolic process);GO:0070208(protein heterotrimerization);GO:0043410(positive regulation of MAPK cascade);GO:0005615(extracellular space);GO:0051260(protein homooligomerization);GO:0005576(extracellular region);GO:0005515(protein binding);GO:0005581(collagen trimer);GO:0005829(cytosol);GO:0005887(integ…	NA	2e-23	1	210,	0	-22.7	-21.6	3.97	3' UTR	1	51283694	51289313	5620	1	three_prime_utr
chr1	51324734	51326385	1652	ENSGALG00000012483	ENSGALT00000020394	6857	TMPRSS6	transmembrane protease, serine 6 [Source:HGNC Symbol;Acc:HGNC:16517]	GO:0003824(catalytic activity);GO:0005515(protein binding);GO:0008236(serine-type peptidase activity);GO:0004252(serine-type endopeptidase activity);GO:0016787(hydrolase activity);GO:0008233(peptidase activity);GO:0006508(proteolysis);GO:0005615(extracellular space);GO:0016021(integral component of membrane);GO:0005886(plasma membrane);GO:0045892(negative regulation of transcription, DNA-template…	NA	1e-153	3	107,113,18,	0,1001,1634	-153	-152	2.3	Exon (ENSGALT00000020394/ENSGALG00000012483, exon 7 of 17)	1	51317877	51335342	17466	1	CDS
chr1	51355579	51355786	208	ENSGALG00000012488	ENSGALT00000020401	413	TST	thiosulfate sulfurtransferase [Source:RefSeq peptide;Acc:NP_001161203]	GO:0008152(metabolic process);GO:0016740(transferase activity);GO:0004792(thiosulfate sulfurtransferase activity);GO:0005615(extracellular space);GO:0005739(mitochondrion);GO:0070062(extracellular exosome);GO:0030855(epithelial cell differentiation);GO:0008097(5S rRNA binding);GO:0035928(rRNA import into mitochondrion);GO:0051029(rRNA transport);GO:0005743(mitochondrial inner membrane)	00270(Cysteine and methionine metabolism);00920(Sulfur metabolism);04122(Sulfur relay system)	1e-182	1	208,	0	-182	-180	1.91	Exon (ENSGALT00000020401/ENSGALG00000012488, exon 1 of 2)	1	51355166	51362344	7179	1	CDS
chr1	51561656	51562485	830	ENSGALG00000012529	ENSGALT00000020466	6552	EIF3D	eukaryotic translation initiation factor 3 subunit D [Source:HGNC Symbol;Acc:HGNC:3278]	GO:0005737(cytoplasm);GO:0005852(eukaryotic translation initiation factor 3 complex);GO:0003743(translation initiation factor activity);GO:0016020(membrane);GO:0005515(protein binding);GO:0044822(poly(A) RNA binding);GO:0006413(translational initiation);GO:0001732(formation of cytoplasmic translation initiation complex);GO:0071541(eukaryotic translation initiation factor 3 complex, eIF3m)	NA	1e-122	2	128,110,	0,720	-122	-120	9.44	3' UTR	1	51555104	51562485	7382	1	three_prime_utr
chr1	51573606	51580494	6889	ENSGALG00000012532	ENSGALT00000020470	326	TXN2	thioredoxin, mitochondrial [Source:RefSeq peptide;Acc:NP_001026581]	GO:0055114(oxidation-reduction process);GO:0045454(cell redox homeostasis);GO:0015035(protein disulfide oxidoreductase activity);GO:0006662(glycerol ether metabolic process);GO:0005730(nucleolus);GO:0005739(mitochondrion);GO:0005515(protein binding)	NA	0	5	38,124,60,59,46,	0,1865,6362,6582,6843	-440	-Inf	2.94	3' UTR	1	51573280	51580672	7393	1	stop_codon
chr1	51580613	51580672	60	ENSGALG00000012532	ENSGALT00000020470	7333	TXN2	thioredoxin, mitochondrial [Source:RefSeq peptide;Acc:NP_001026581]	GO:0055114(oxidation-reduction process);GO:0045454(cell redox homeostasis);GO:0015035(protein disulfide oxidoreductase activity);GO:0006662(glycerol ether metabolic process);GO:0005730(nucleolus);GO:0005739(mitochondrion);GO:0005515(protein binding)	NA	5e-28	1	60,	0	-27.3	-26.1	4.87	3' UTR	1	51573280	51580672	7393	1	three_prime_utr
chr1	51651487	51652324	838	ENSGALG00000012533	ENSGALT00000020472	52937	MYH9	myosin-9 [Source:RefSeq peptide;Acc:NP_990808]	GO:0000166(nucleotide binding);GO:0003779(actin binding);GO:0005515(protein binding);GO:0038032(termination of G-protein coupled receptor signaling pathway);GO:0016459(myosin complex);GO:0003774(motor activity);GO:0005524(ATP binding);GO:0051295(establishment of meiotic spindle localization);GO:1903919(negative regulation of actin filament severing);GO:1903923(positive regulation of protein proce…	04530(Tight junction)	2.5e-83	2	195,135,	0,703	-82.6	-81.2	3.29	Exon (ENSGALT00000020472/ENSGALG00000012533, exon 22 of 41)	1	51598550	51666512	67963	1	CDS
chr1	51655214	51656004	791	ENSGALG00000012533	ENSGALT00000020472	56664	MYH9	myosin-9 [Source:RefSeq peptide;Acc:NP_990808]	GO:0000166(nucleotide binding);GO:0003779(actin binding);GO:0005515(protein binding);GO:0038032(termination of G-protein coupled receptor signaling pathway);GO:0016459(myosin complex);GO:0003774(motor activity);GO:0005524(ATP binding);GO:0051295(establishment of meiotic spindle localization);GO:1903919(negative regulation of actin filament severing);GO:1903923(positive regulation of protein proce…	04530(Tight junction)	1e-141	2	89,181,	0,610	-141	-139	4.05	Exon (ENSGALT00000020472/ENSGALG00000012533, exon 27 of 41)	1	51598550	51666512	67963	1	CDS
chr1	51659584	51664077	4494	ENSGALG00000012533	ENSGALT00000020472	61034	MYH9	myosin-9 [Source:RefSeq peptide;Acc:NP_990808]	GO:0000166(nucleotide binding);GO:0003779(actin binding);GO:0005515(protein binding);GO:0038032(termination of G-protein coupled receptor signaling pathway);GO:0016459(myosin complex);GO:0003774(motor activity);GO:0005524(ATP binding);GO:0051295(establishment of meiotic spindle localization);GO:1903919(negative regulation of actin filament severing);GO:1903923(positive regulation of protein proce…	04530(Tight junction)	1e-230	7	28,213,162,129,89,124,64,	0,1033,1584,2431,2912,3204,4430	-230	-228	3.16	Exon (ENSGALT00000020472/ENSGALG00000012533, exon 32 of 41)	1	51598550	51666512	67963	1	CDS
chr1	51664137	51665090	954	ENSGALG00000012533	ENSGALT00000020472	65587	MYH9	myosin-9 [Source:RefSeq peptide;Acc:NP_990808]	GO:0000166(nucleotide binding);GO:0003779(actin binding);GO:0005515(protein binding);GO:0038032(termination of G-protein coupled receptor signaling pathway);GO:0016459(myosin complex);GO:0003774(motor activity);GO:0005524(ATP binding);GO:0051295(establishment of meiotic spindle localization);GO:1903919(negative regulation of actin filament severing);GO:1903923(positive regulation of protein proce…	04530(Tight junction)	4e-99	3	86,109,105,	0,517,849	-98.4	-97	2.22	Exon (ENSGALT00000020472/ENSGALG00000012533, exon 38 of 41)	1	51598550	51666512	67963	1	CDS
chr1	53293821	53294029	209	ENSGALG00000012619	ENSGALT00000020600	4934	PRDM4	PR domain containing 4 [Source:HGNC Symbol;Acc:HGNC:9348]	GO:0005515(protein binding);GO:0005634(nucleus);GO:0003677(DNA binding);GO:0006355(regulation of transcription, DNA-templated);GO:0006351(transcription, DNA-templated);GO:0003676(nucleic acid binding);GO:0046872(metal ion binding);GO:0005737(cytoplasm);GO:0035097(histone methyltransferase complex);GO:1990226(histone methyltransferase binding)	NA	1.9e-10	1	209,	0	-9.72	-8.76	4.32	Exon (ENSGALT00000020600/ENSGALG00000012619, exon 4 of 11)	1	53288887	53306248	17362	1	CDS
chr1	53305385	53305950	566	ENSGALG00000012619	ENSGALT00000020600	16498	PRDM4	PR domain containing 4 [Source:HGNC Symbol;Acc:HGNC:9348]	GO:0005515(protein binding);GO:0005634(nucleus);GO:0003677(DNA binding);GO:0006355(regulation of transcription, DNA-templated);GO:0006351(transcription, DNA-templated);GO:0003676(nucleic acid binding);GO:0046872(metal ion binding);GO:0005737(cytoplasm);GO:0035097(histone methyltransferase complex);GO:1990226(histone methyltransferase binding)	NA	1e-68	1	566,	0	-68	-66.7	11.4	3' UTR	1	53288887	53306248	17362	1	stop_codon
chr1	53870366	53870455	90	ENSGALG00000012659	ENSGALT00000020663	8583	CKAP4	cytoskeleton-associated protein 4 [Source:HGNC Symbol;Acc:HGNC:16991]	GO:0005783(endoplasmic reticulum);GO:0044822(poly(A) RNA binding);GO:0070062(extracellular exosome);GO:0005811(lipid particle)	NA	1.9e-09	1	90,	0	-8.71	-7.76	2.54	Exon (ENSGALT00000020663/ENSGALG00000012659, exon 3 of 3)	1	53861783	53873170	11388	1	CDS
chr1	53870664	53870992	329	ENSGALG00000012659	ENSGALT00000020663	8881	CKAP4	cytoskeleton-associated protein 4 [Source:HGNC Symbol;Acc:HGNC:16991]	GO:0005783(endoplasmic reticulum);GO:0044822(poly(A) RNA binding);GO:0070062(extracellular exosome);GO:0005811(lipid particle)	NA	1e-102	1	329,	0	-102	-101	9.46	Exon (ENSGALT00000020663/ENSGALG00000012659, exon 3 of 3)	1	53861783	53873170	11388	1	CDS
chr1	53939798	53940305	508	ENSGALG00000012662	ENSGALT00000020668	43934	NUAK1	NUAK family, SNF1-like kinase, 1 [Source:HGNC Symbol;Acc:HGNC:14311]	GO:0004713(protein tyrosine kinase activity);GO:0000166(nucleotide binding);GO:0016772(transferase activity, transferring phosphorus-containing groups);GO:0006468(protein phosphorylation);GO:0016773(phosphotransferase activity, alcohol group as acceptor);GO:0009103(lipopolysaccharide biosynthetic process);GO:0005524(ATP binding);GO:0004674(protein serine/threonine kinase activity);GO:0004672(prot…	NA	3.2e-68	1	508,	0	-67.5	-66.2	6.61	Exon (ENSGALT00000020668/ENSGALG00000012662, exon 7 of 7)	1	53895864	53940812	44949	1	CDS
chr1	53940514	53940782	269	ENSGALG00000012662	ENSGALT00000020668	44650	NUAK1	NUAK family, SNF1-like kinase, 1 [Source:HGNC Symbol;Acc:HGNC:14311]	GO:0004713(protein tyrosine kinase activity);GO:0000166(nucleotide binding);GO:0016772(transferase activity, transferring phosphorus-containing groups);GO:0006468(protein phosphorylation);GO:0016773(phosphotransferase activity, alcohol group as acceptor);GO:0009103(lipopolysaccharide biosynthetic process);GO:0005524(ATP binding);GO:0004674(protein serine/threonine kinase activity);GO:0004672(prot…	NA	7.9e-40	1	269,	0	-39.1	-37.9	3.23	Exon (ENSGALT00000020668/ENSGALG00000012662, exon 7 of 7)	1	53895864	53940812	44949	1	CDS
chr1	54403554	54404046	493	ENSGALG00000012665	ENSGALT00000020674	31367	ENSGALG00000012665	Uncharacterized protein [Source:UniProtKB/TrEMBL;Acc:E1BRI2]	GO:0005515(protein binding)	NA	7.9e-34	3	17,57,256,	0,105,237	-33.1	-31.9	3.01	3' UTR	1	54372187	54405331	33145	1	stop_codon
chr1	54404883	54405152	270	ENSGALG00000012665	ENSGALT00000020674	32696	ENSGALG00000012665	Uncharacterized protein [Source:UniProtKB/TrEMBL;Acc:E1BRI2]	GO:0005515(protein binding)	NA	1e-52	1	270,	0	-52	-50.7	4.6	3' UTR	1	54372187	54405331	33145	1	three_prime_utr
chr1	54481488	54481638	151	ENSGALG00000027896	ENSGALT00000045327	25027	ENSGALG00000027896	Uncharacterized protein [Source:UniProtKB/TrEMBL;Acc:F1P130]	GO:0032259(methylation);GO:0016742(hydroxymethyl-, formyl- and related transferase activity);GO:0009058(biosynthetic process);GO:0008168(methyltransferase activity);GO:0005737(cytoplasm);GO:0003824(catalytic activity);GO:0008152(metabolic process);GO:0016491(oxidoreductase activity);GO:0055114(oxidation-reduction process);GO:0006730(one-carbon metabolic process);GO:0016620(oxidoreductase activity…	NA	7.9e-55	1	151,	0	-54.1	-52.8	30	3' UTR	1	54456461	54481638	25178	1	three_prime_utr
chr1	54864689	54864748	60	ENSGALG00000012722	ENSGALT00000020769	318	5-MCDG	G/T mismatch-specific thymine DNA glycosylase [Source:RefSeq peptide;Acc:NP_990081]	GO:0080111(DNA demethylation);GO:0043566(structure-specific DNA binding);GO:0019104(DNA N-glycosylase activity);GO:0035562(negative regulation of chromatin binding);GO:0005080(protein kinase C binding);GO:0032183(SUMO binding);GO:0009790(embryo development);GO:0032091(negative regulation of protein binding);GO:0016605(PML body);GO:0040029(regulation of gene expression, epigenetic);GO:0001104(RNA …	NA	7.9e-17	1	60,	0	-16.1	-15.1	1.99	5' UTR	1	54852326	54865066	12741	2	five_prime_utr
chr1	54865015	54865370	356	ENSGALG00000012722	ENSGALT00000020769	0	5-MCDG	G/T mismatch-specific thymine DNA glycosylase [Source:RefSeq peptide;Acc:NP_990081]	GO:0080111(DNA demethylation);GO:0043566(structure-specific DNA binding);GO:0019104(DNA N-glycosylase activity);GO:0035562(negative regulation of chromatin binding);GO:0005080(protein kinase C binding);GO:0032183(SUMO binding);GO:0009790(embryo development);GO:0032091(negative regulation of protein binding);GO:0016605(PML body);GO:0040029(regulation of gene expression, epigenetic);GO:0001104(RNA …	NA	0	1	356,	0	-379	-Inf	18.9	5' UTR	1	54852326	54865066	12741	2	five_prime_utr
chr1	56212654	56213671	1018	ENSGALG00000012792	ENSGALT00000020873	156	HIPK2	homeodomain interacting protein kinase 2 [Source:HGNC Symbol;Acc:HGNC:14402]	GO:0004713(protein tyrosine kinase activity);GO:0005737(cytoplasm);GO:0016310(phosphorylation);GO:0016301(kinase activity);GO:0003677(DNA binding);GO:0000166(nucleotide binding);GO:0016772(transferase activity, transferring phosphorus-containing groups);GO:0006468(protein phosphorylation);GO:0003714(transcription corepressor activity);GO:0030511(positive regulation of transforming growth factor b…	NA	0	1	1018,	0	-313	-311	3.74	Exon (ENSGALT00000020873/ENSGALG00000012792, exon 2 of 15)	1	56212498	56296143	83646	1	CDS
chr1	56266005	56267192	1188	ENSGALG00000012792	ENSGALT00000020873	53507	HIPK2	homeodomain interacting protein kinase 2 [Source:HGNC Symbol;Acc:HGNC:14402]	GO:0004713(protein tyrosine kinase activity);GO:0005737(cytoplasm);GO:0016310(phosphorylation);GO:0016301(kinase activity);GO:0003677(DNA binding);GO:0000166(nucleotide binding);GO:0016772(transferase activity, transferring phosphorus-containing groups);GO:0006468(protein phosphorylation);GO:0003714(transcription corepressor activity);GO:0030511(positive regulation of transforming growth factor b…	NA	5e-39	2	73,48,	0,1140	-38.3	-37.1	1.54	Exon (ENSGALT00000020873/ENSGALG00000012792, exon 5 of 15)	1	56212498	56296143	83646	1	CDS
chr1	56270739	56273460	2722	ENSGALG00000012792	ENSGALT00000020873	58241	HIPK2	homeodomain interacting protein kinase 2 [Source:HGNC Symbol;Acc:HGNC:14402]	GO:0004713(protein tyrosine kinase activity);GO:0005737(cytoplasm);GO:0016310(phosphorylation);GO:0016301(kinase activity);GO:0003677(DNA binding);GO:0000166(nucleotide binding);GO:0016772(transferase activity, transferring phosphorus-containing groups);GO:0006468(protein phosphorylation);GO:0003714(transcription corepressor activity);GO:0030511(positive regulation of transforming growth factor b…	NA	1e-117	2	32,118,	0,2604	-117	-115	1.94	Exon (ENSGALT00000020873/ENSGALG00000012792, exon 7 of 15)	1	56212498	56296143	83646	1	CDS
chr1	56283609	56293694	10086	ENSGALG00000012792	ENSGALT00000020873	71111	HIPK2	homeodomain interacting protein kinase 2 [Source:HGNC Symbol;Acc:HGNC:14402]	GO:0004713(protein tyrosine kinase activity);GO:0005737(cytoplasm);GO:0016310(phosphorylation);GO:0016301(kinase activity);GO:0003677(DNA binding);GO:0000166(nucleotide binding);GO:0016772(transferase activity, transferring phosphorus-containing groups);GO:0006468(protein phosphorylation);GO:0003714(transcription corepressor activity);GO:0030511(positive regulation of transforming growth factor b…	NA	0	3	231,248,90,	0,8755,9996	-1890	-Inf	12.2	Exon (ENSGALT00000020873/ENSGALG00000012792, exon 12 of 15)	1	56212498	56296143	83646	1	CDS
chr1	56295934	56296143	210	ENSGALG00000012792	ENSGALT00000020873	83436	HIPK2	homeodomain interacting protein kinase 2 [Source:HGNC Symbol;Acc:HGNC:14402]	GO:0004713(protein tyrosine kinase activity);GO:0005737(cytoplasm);GO:0016310(phosphorylation);GO:0016301(kinase activity);GO:0003677(DNA binding);GO:0000166(nucleotide binding);GO:0016772(transferase activity, transferring phosphorus-containing groups);GO:0006468(protein phosphorylation);GO:0003714(transcription corepressor activity);GO:0030511(positive regulation of transforming growth factor b…	NA	1e-156	1	210,	0	-156	-155	20.9	3' UTR	1	56212498	56296143	83646	1	stop_codon
chr1	59059105	59059165	61	ENSGALG00000012919	ENSGALT00000021073	5109	YARS2	tyrosyl-tRNA synthetase 2 [Source:HGNC Symbol;Acc:HGNC:24249]	GO:0005737(cytoplasm);GO:0000166(nucleotide binding);GO:0003723(RNA binding);GO:0006418(tRNA aminoacylation for protein translation);GO:0004812(aminoacyl-tRNA ligase activity);GO:0006412(translation);GO:0016874(ligase activity);GO:0006437(tyrosyl-tRNA aminoacylation);GO:0004831(tyrosine-tRNA ligase activity);GO:0005524(ATP binding);GO:0005515(protein binding);GO:0044822(poly(A) RNA binding);GO:00…	NA	2.5e-24	1	61,	0	-23.6	-22.5	4.17	Exon (ENSGALT00000021073/ENSGALG00000012919, exon 5 of 5)	1	59053996	59059165	5170	1	stop_codon
chr1	59670879	59671059	181	ENSGALG00000012944	ENSGALT00000021113	106347	DENND5B	DENN/MADD domain containing 5B [Source:HGNC Symbol;Acc:HGNC:28338]	GO:0005515(protein binding);GO:0017112(Rab guanyl-nucleotide exchange factor activity);GO:0016020(membrane)	NA	2.5e-16	1	181,	0	-15.6	-14.6	4.28	3' UTR	1	59564532	59674959	110428	1	stop_codon
chr1	59701439	59701587	149	ENSGALG00000012946	ENSGALT00000044922	5861	FAM60A	protein FAM60A [Source:RefSeq peptide;Acc:NP_001025937]	GO:0005515(protein binding);GO:0030336(negative regulation of cell migration);GO:0016580(Sin3 complex)	NA	6.3e-24	1	149,	0	-23.2	-22.1	5.72	3' UTR	1	59695578	59701587	6010	1	three_prime_utr
chr1	59752629	59752689	61	ENSGALG00000012947	ENSGALT00000021117	30736	CAPRIN2	caprin family member 2 [Source:HGNC Symbol;Acc:HGNC:21259]	GO:0005515(protein binding);GO:0005634(nucleus);GO:0005737(cytoplasm);GO:0005739(mitochondrion);GO:0005813(centrosome);GO:0005102(receptor binding);GO:0045944(positive regulation of transcription from RNA polymerase II promoter);GO:0030308(negative regulation of cell growth);GO:0043235(receptor complex);GO:0090263(positive regulation of canonical Wnt signaling pathway);GO:0033138(positive regulat…	NA	4e-06	1	61,	0	-5.4	-4.51	4.7	3' UTR	1	59721893	59753853	31961	1	three_prime_utr
chr1	59794868	59796397	1530	ENSGALG00000012953	ENSGALT00000021125	29583	IPO8	importin 8 [Source:HGNC Symbol;Acc:HGNC:9853]	GO:0006886(intracellular protein transport);GO:0005488(binding);GO:0008536(Ran GTPase binding);GO:0005515(protein binding)	NA	4e-39	2	41,140,	0,1390	-38.4	-37.2	4.45	Exon (ENSGALT00000021125/ENSGALG00000012953, exon 20 of 23)	1	59765285	59798084	32800	1	CDS
chr1	59797272	59798084	813	ENSGALG00000012953	ENSGALT00000021125	31987	IPO8	importin 8 [Source:HGNC Symbol;Acc:HGNC:9853]	GO:0006886(intracellular protein transport);GO:0005488(binding);GO:0008536(Ran GTPase binding);GO:0005515(protein binding)	NA	4e-12	2	23,98,	0,715	-11.4	-10.4	3.21	Exon (ENSGALT00000021125/ENSGALG00000012953, exon 22 of 23)	1	59765285	59798084	32800	1	stop_codon
chr1	60574241	60574601	361	ENSGALG00000012992	ENSGALT00000021209	449	WNK1	WNK lysine deficient protein kinase 1 [Source:HGNC Symbol;Acc:HGNC:14540]	GO:0005524(ATP binding);GO:0005737(cytoplasm);GO:0006468(protein phosphorylation);GO:0035556(intracellular signal transduction);GO:0004674(protein serine/threonine kinase activity);GO:0005515(protein binding);GO:0019902(phosphatase binding);GO:0010923(negative regulation of phosphatase activity);GO:0019869(chloride channel inhibitor activity);GO:0004713(protein tyrosine kinase activity);GO:001677…	NA	1e-28	1	361,	0	-28	-26.8	11.7	Exon (ENSGALT00000021209/ENSGALG00000012992, exon 1 of 30)	1	60573792	60671286	97495	1	CDS
chr1	60574661	60604103	29443	ENSGALG00000012992	ENSGALT00000021209	869	WNK1	WNK lysine deficient protein kinase 1 [Source:HGNC Symbol;Acc:HGNC:14540]	GO:0005524(ATP binding);GO:0005737(cytoplasm);GO:0006468(protein phosphorylation);GO:0035556(intracellular signal transduction);GO:0004674(protein serine/threonine kinase activity);GO:0005515(protein binding);GO:0019902(phosphatase binding);GO:0010923(negative regulation of phosphatase activity);GO:0019869(chloride channel inhibitor activity);GO:0004713(protein tyrosine kinase activity);GO:001677…	NA	1.3e-68	2	303,27,	0,29416	-67.9	-66.5	10.7	Exon (ENSGALT00000021209/ENSGALG00000012992, exon 1 of 30)	1	60573792	60671286	97495	1	CDS
chr1	60650075	60650194	120	ENSGALG00000012992	ENSGALT00000021209	76283	WNK1	WNK lysine deficient protein kinase 1 [Source:HGNC Symbol;Acc:HGNC:14540]	GO:0005524(ATP binding);GO:0005737(cytoplasm);GO:0006468(protein phosphorylation);GO:0035556(intracellular signal transduction);GO:0004674(protein serine/threonine kinase activity);GO:0005515(protein binding);GO:0019902(phosphatase binding);GO:0010923(negative regulation of phosphatase activity);GO:0019869(chloride channel inhibitor activity);GO:0004713(protein tyrosine kinase activity);GO:001677…	NA	4e-10	1	120,	0	-9.4	-8.44	2.02	Exon (ENSGALT00000021209/ENSGALG00000012992, exon 19 of 30)	1	60573792	60671286	97495	1	CDS
chr1	60650254	60650494	241	ENSGALG00000012992	ENSGALT00000021209	76462	WNK1	WNK lysine deficient protein kinase 1 [Source:HGNC Symbol;Acc:HGNC:14540]	GO:0005524(ATP binding);GO:0005737(cytoplasm);GO:0006468(protein phosphorylation);GO:0035556(intracellular signal transduction);GO:0004674(protein serine/threonine kinase activity);GO:0005515(protein binding);GO:0019902(phosphatase binding);GO:0010923(negative regulation of phosphatase activity);GO:0019869(chloride channel inhibitor activity);GO:0004713(protein tyrosine kinase activity);GO:001677…	NA	1.6e-14	1	241,	0	-13.8	-12.8	2.23	Exon (ENSGALT00000021209/ENSGALG00000012992, exon 19 of 30)	1	60573792	60671286	97495	1	CDS
chr1	60660449	60660629	181	ENSGALG00000012992	ENSGALT00000021209	86657	WNK1	WNK lysine deficient protein kinase 1 [Source:HGNC Symbol;Acc:HGNC:14540]	GO:0005524(ATP binding);GO:0005737(cytoplasm);GO:0006468(protein phosphorylation);GO:0035556(intracellular signal transduction);GO:0004674(protein serine/threonine kinase activity);GO:0005515(protein binding);GO:0019902(phosphatase binding);GO:0010923(negative regulation of phosphatase activity);GO:0019869(chloride channel inhibitor activity);GO:0004713(protein tyrosine kinase activity);GO:001677…	NA	3.2e-37	1	181,	0	-36.5	-35.3	4.48	Exon (ENSGALT00000021209/ENSGALG00000012992, exon 24 of 30)	1	60573792	60671286	97495	1	CDS
chr1	60660839	60661959	1121	ENSGALG00000012992	ENSGALT00000021209	87047	WNK1	WNK lysine deficient protein kinase 1 [Source:HGNC Symbol;Acc:HGNC:14540]	GO:0005524(ATP binding);GO:0005737(cytoplasm);GO:0006468(protein phosphorylation);GO:0035556(intracellular signal transduction);GO:0004674(protein serine/threonine kinase activity);GO:0005515(protein binding);GO:0019902(phosphatase binding);GO:0010923(negative regulation of phosphatase activity);GO:0019869(chloride channel inhibitor activity);GO:0004713(protein tyrosine kinase activity);GO:001677…	NA	4e-29	2	43,137,	0,984	-28.4	-27.3	2.21	Exon (ENSGALT00000021209/ENSGALG00000012992, exon 24 of 30)	1	60573792	60671286	97495	1	CDS
chr1	61045058	61051824	6767	ENSGALG00000012998	ENSGALT00000021228	853	WNT5B	protein Wnt-5b precursor [Source:RefSeq peptide;Acc:NP_001032346]	GO:0090090(negative regulation of canonical Wnt signaling pathway);GO:0045600(positive regulation of fat cell differentiation);GO:0005578(proteinaceous extracellular matrix);GO:0009986(cell surface);GO:0007275(multicellular organismal development);GO:0005576(extracellular region);GO:0016055(Wnt signaling pathway);GO:0005102(receptor binding);GO:0005615(extracellular space);GO:0030182(neuron diffe…	04310(Wnt signaling pathway);04340(Hedgehog signaling pathway);04916(Melanogenesis)	1e-118	2	3,291,	0,6476	-118	-117	9.33	Exon (ENSGALT00000021228/ENSGALG00000012998, exon 2 of 4)	1	61044205	61059847	15643	1	CDS
chr1	61067944	61087307	19364	ENSGALG00000013000	ENSGALT00000021230	0	ADIPOR2	adiponectin receptor protein 2 [Source:RefSeq peptide;Acc:NP_001007855]	GO:0004872(receptor activity);GO:0005886(plasma membrane);GO:0046982(protein heterodimerization activity);GO:0042562(hormone binding);GO:0033211(adiponectin-activated signaling pathway);GO:0042802(identical protein binding);GO:0016021(integral component of membrane);GO:0007186(G-protein coupled receptor signaling pathway);GO:0031226(intrinsic component of plasma membrane);GO:0055100(adiponectin b…	04920(Adipocytokine signaling pathway)	2e-29	2	115,5,	0,19359	-28.7	-27.6	9.28	5' UTR	1	61067944	61108336	40393	1	five_prime_utr
chr1	61107879	61108206	328	ENSGALG00000013000	ENSGALT00000021230	39935	ADIPOR2	adiponectin receptor protein 2 [Source:RefSeq peptide;Acc:NP_001007855]	GO:0004872(receptor activity);GO:0005886(plasma membrane);GO:0046982(protein heterodimerization activity);GO:0042562(hormone binding);GO:0033211(adiponectin-activated signaling pathway);GO:0042802(identical protein binding);GO:0016021(integral component of membrane);GO:0007186(G-protein coupled receptor signaling pathway);GO:0031226(intrinsic component of plasma membrane);GO:0055100(adiponectin b…	04920(Adipocytokine signaling pathway)	0	1	328,	0	-458	-Inf	11.8	3' UTR	1	61067944	61108336	40393	1	three_prime_utr
chr1	61978240	61979107	868	ENSGALG00000013037	ENSGALT00000021282	37363	BCL2L13	BCL2-like 13 (apoptosis facilitator) [Source:HGNC Symbol;Acc:HGNC:17164]	GO:0005739(mitochondrion);GO:0042981(regulation of apoptotic process)	NA	0	1	868,	0	-408	-Inf	16.6	3' UTR	1	61940877	61980005	39129	1	stop_codon
chr1	62317261	62317410	150	ENSGALG00000013069	ENSGALT00000021340	18035	BPGM	bisphosphoglycerate mutase [Source:RefSeq peptide;Acc:NP_001025939]	GO:0003824(catalytic activity);GO:0008152(metabolic process);GO:0006096(glycolytic process);GO:0016868(intramolecular transferase activity, phosphotransferases);GO:0016853(isomerase activity);GO:0004619(phosphoglycerate mutase activity);GO:0070062(extracellular exosome)	00010(Glycolysis / Gluconeogenesis);00260(Glycine, serine and threonine metabolism)	5.8e-09	1	150,	0	-8.24	-7.3	2.89	3' UTR	1	62299226	62318069	18844	1	three_prime_utr
chr1	62554009	62555653	1645	ENSGALG00000013071	ENSGALT00000021345	153167	CALD1	caldesmon [Source:RefSeq peptide;Acc:NP_989489]	GO:0003779(actin binding);GO:0005516(calmodulin binding);GO:0017022(myosin binding);GO:0006936(muscle contraction);GO:0005886(plasma membrane);GO:0015629(actin cytoskeleton);GO:0005515(protein binding);GO:0016020(membrane);GO:0030478(actin cap)	NA	0	2	952,57,	0,1588	-452	-Inf	146	Exon (ENSGALT00000021345/ENSGALG00000013071, exon 5 of 16)	1	62400842	62587151	186310	1	CDS
chr1	62570212	62572253	2042	ENSGALG00000013071	ENSGALT00000021345	169370	CALD1	caldesmon [Source:RefSeq peptide;Acc:NP_989489]	GO:0003779(actin binding);GO:0005516(calmodulin binding);GO:0017022(myosin binding);GO:0006936(muscle contraction);GO:0005886(plasma membrane);GO:0015629(actin cytoskeleton);GO:0005515(protein binding);GO:0016020(membrane);GO:0030478(actin cap)	NA	1e-138	2	150,88,	0,1954	-138	-137	5.42	Exon (ENSGALT00000021345/ENSGALG00000013071, exon 8 of 16)	1	62400842	62587151	186310	1	CDS
chr1	63435918	63435977	60	ENSGALG00000013098	ENSGALT00000021384	6433	MGST1	microsomal glutathione S-transferase 1 [Source:RefSeq peptide;Acc:NP_001129022]	GO:0005739(mitochondrion);GO:0055114(oxidation-reduction process);GO:0098869(cellular oxidant detoxification);GO:0004602(glutathione peroxidase activity);GO:0004364(glutathione transferase activity);GO:0005515(protein binding);GO:0071449(cellular response to lipid hydroperoxide);GO:0006749(glutathione metabolic process);GO:0005743(mitochondrial inner membrane)	00480(Glutathione metabolism);00980(Metabolism of xenobiotics by cytochrome P450);00982(Drug metabolism - cytochrome P450)	5e-16	1	60,	0	-15.3	-14.3	3.18	3' UTR	1	63429485	63435977	6493	1	three_prime_utr
chr1	65270816	65270875	60	ENSGALG00000013143	ENSGALT00000037438	234534	PDE3A	phosphodiesterase 3A [Source:HGNC Symbol;Acc:HGNC:8778]	GO:0046872(metal ion binding);GO:0016787(hydrolase activity);GO:0008081(phosphoric diester hydrolase activity);GO:0004114(3',5'-cyclic-nucleotide phosphodiesterase activity);GO:0019933(cAMP-mediated signaling);GO:0006198(cAMP catabolic process);GO:0019934(cGMP-mediated signaling);GO:0043116(negative regulation of vascular permeability);GO:0043117(positive regulation of vascular permeability);GO:0…	00230(Purine metabolism)	2.2e-05	1	60,	0	-4.65	-3.77	6.73	Exon (ENSGALT00000037438/ENSGALG00000013143, exon 18 of 18)	1	65036282	65270875	234594	1	stop_codon
chr1	65464940	65465119	180	ENSGALG00000013173	ENSGALT00000021514	14884	PYROXD1	pyridine nucleotide-disulfide oxidoreductase domain-containing protein 1 [Source:RefSeq peptide;Acc:NP_001264205]	GO:0016491(oxidoreductase activity);GO:0055114(oxidation-reduction process);GO:0050660(flavin adenine dinucleotide binding);GO:0005515(protein binding)	NA	7.9e-20	1	180,	0	-19.1	-18	4.34	Exon (ENSGALT00000021514/ENSGALG00000013173, exon 12 of 12)	1	65450056	65465179	15124	1	CDS
chr1	66320129	66320577	449	ENSGALG00000013204	ENSGALT00000021569	251902	SOX5	transcription factor SOX-5 [Source:RefSeq peptide;Acc:NP_001004385]	GO:0005515(protein binding);GO:0061036(positive regulation of cartilage development);GO:0071560(cellular response to transforming growth factor beta stimulus);GO:0032332(positive regulation of chondrocyte differentiation);GO:0055059(asymmetric neuroblast division);GO:2000741(positive regulation of mesenchymal stem cell differentiation)	NA	1.6e-58	1	449,	0	-57.8	-56.5	14	3' UTR	1	66068227	66322847	254621	1	stop_codon
chr1	67108364	67108663	300	ENSGALG00000026373	ENSGALT00000044443	5605	KCNJ8	potassium channel, inwardly rectifying subfamily J, member 8 [Source:HGNC Symbol;Acc:HGNC:6269]	GO:0030016(myofibril);GO:0007507(heart development);GO:0032496(response to lipopolysaccharide);GO:0051607(defense response to virus);GO:0043330(response to exogenous dsRNA);GO:0006811(ion transport);GO:0006810(transport);GO:0006813(potassium ion transport);GO:0071805(potassium ion transmembrane transport);GO:0034765(regulation of ion transmembrane transport);GO:0005244(voltage-gated ion channel a…	NA	1.6e-45	1	300,	0	-44.8	-43.6	12.2	3' UTR	1	67102759	67111591	8833	1	stop_codon
chr1	67187618	67187767	150	ENSGALG00000013257	ENSGALT00000021652	9640	LDHB	L-lactate dehydrogenase B chain [Source:UniProtKB/Swiss-Prot;Acc:P00337]	GO:0005737(cytoplasm);GO:0019752(carboxylic acid metabolic process);GO:0003824(catalytic activity);GO:0016491(oxidoreductase activity);GO:0055114(oxidation-reduction process);GO:0005829(cytosol);GO:0016616(oxidoreductase activity, acting on the CH-OH group of donors, NAD or NADP as acceptor);GO:0005975(carbohydrate metabolic process);GO:0044281(small molecule metabolic process);GO:0006090(pyruvat…	00010(Glycolysis / Gluconeogenesis);00270(Cysteine and methionine metabolism);00620(Pyruvate metabolism);00640(Propanoate metabolism)	0	1	150,	0	-438	-Inf	29.3	3' UTR	1	67177978	67187671	9694	1	three_prime_utr
chr1	67332405	67332614	210	ENSGALG00000014031	ENSGALT00000022724	821	LYRM5	LYR motif containing 5 [Source:HGNC Symbol;Acc:HGNC:27052]	GO:0005739(mitochondrion)	NA	1.3e-34	1	210,	0	-33.9	-32.7	8.98	3' UTR	1	67331584	67338763	7180	1	stop_codon
chr1	67715363	67715663	301	ENSGALG00000014041	ENSGALT00000022736	30847	RASSF8	Ras association (RalGDS/AF-6) domain family (N-terminal) member 8 [Source:HGNC Symbol;Acc:HGNC:13232]	GO:0007165(signal transduction)	NA	1e-145	1	301,	0	-145	-144	10.2	Exon (ENSGALT00000022736/ENSGALG00000014041, exon 3 of 5)	1	67684516	67720396	35881	1	CDS
chr1	67719946	67720306	361	ENSGALG00000014041	ENSGALT00000022736	35430	RASSF8	Ras association (RalGDS/AF-6) domain family (N-terminal) member 8 [Source:HGNC Symbol;Acc:HGNC:13232]	GO:0007165(signal transduction)	NA	7.9e-38	1	361,	0	-37.1	-35.9	5.91	3' UTR	1	67684516	67720396	35881	1	three_prime_utr
chr1	67763011	67763279	269	ENSGALG00000014042	ENSGALT00000022738	0	SSPN	sarcospan [Source:HGNC Symbol;Acc:HGNC:11322]	GO:0030133(transport vesicle);GO:0016021(integral component of membrane)	NA	7.9e-87	1	269,	0	-86.1	-84.6	10.5	5' UTR	1	67763011	67782281	19271	1	start_codon
chr1	68144705	68144824	120	ENSGALG00000014084	ENSGALT00000022805	10324	FGFR1OP2	FGFR1 oncogene partner 2 homolog [Source:UniProtKB/Swiss-Prot;Acc:Q5ZKJ4]	GO:0005737(cytoplasm);GO:0005515(protein binding);GO:0042803(protein homodimerization activity);GO:0042060(wound healing)	NA	7.9e-13	1	120,	0	-12.1	-11.1	2.23	3' UTR	1	68134381	68145688	11308	1	three_prime_utr
chr1	68173927	68174105	179	ENSGALG00000027435	ENSGALT00000044701	6503	MED21	mediator complex subunit 21 [Source:HGNC Symbol;Acc:HGNC:11473]	GO:0019827(stem cell population maintenance);GO:0016592(mediator complex);GO:0005515(protein binding);GO:0045944(positive regulation of transcription from RNA polymerase II promoter);GO:0003713(transcription coactivator activity)	NA	2e-21	1	179,	0	-20.7	-19.6	3.4	3' UTR	1	68167424	68176574	9151	1	stop_codon
chr1	68438860	68439467	608	ENSGALG00000014106	ENSGALT00000022836	81771	PPFIBP1	liprin-beta-1 [Source:RefSeq peptide;Acc:NP_001025942]	GO:0005515(protein binding);GO:0048786(presynaptic active zone);GO:0007160(cell-matrix adhesion);GO:0007165(signal transduction);GO:0005925(focal adhesion)	NA	1.6e-11	3	15,66,99,	0,361,509	-10.8	-9.83	2.1	3' UTR	1	68357089	68439455	82367	1	stop_codon
chr1	69241980	69242099	120	ENSGALG00000014190	ENSGALT00000022946	46144	ENSGALG00000014190	Uncharacterized protein [Source:UniProtKB/TrEMBL;Acc:F1NXW6]	GO:0008152(metabolic process);GO:0006629(lipid metabolic process)	NA	0	1	120,	0	-578	-Inf	10.2	3' UTR	1	69195836	69242099	46264	1	three_prime_utr
chr1	70381615	70381944	330	ENSGALG00000014222	ENSGALT00000022998	7350	NUP50	nuclear pore complex protein Nup50 [Source:RefSeq peptide;Acc:NP_001012559]	GO:0046907(intracellular transport);GO:0005643(nuclear pore);GO:0005737(cytoplasm);GO:0005654(nucleoplasm);GO:0031965(nuclear membrane);GO:0005515(protein binding)	03013(RNA transport)	1e-113	1	330,	0	-113	-111	3.15	Exon (ENSGALT00000022998/ENSGALG00000014222, exon 5 of 8)	1	70374265	70390307	16043	1	CDS
chr1	70386804	70386924	121	ENSGALG00000014222	ENSGALT00000022998	12539	NUP50	nuclear pore complex protein Nup50 [Source:RefSeq peptide;Acc:NP_001012559]	GO:0046907(intracellular transport);GO:0005643(nuclear pore);GO:0005737(cytoplasm);GO:0005654(nucleoplasm);GO:0031965(nuclear membrane);GO:0005515(protein binding)	03013(RNA transport)	2.4e-08	1	121,	0	-7.62	-6.69	5.14	3' UTR	1	70374265	70390307	16043	1	three_prime_utr
chr1	71498883	71499300	418	ENSGALG00000014240	ENSGALT00000023031	12933	PKDREJ	polycystin (PKD) family receptor for egg jelly [Source:HGNC Symbol;Acc:HGNC:9015]	GO:0005509(calcium ion binding);GO:0005515(protein binding);GO:0070588(calcium ion transmembrane transport);GO:0005262(calcium channel activity);GO:0050982(detection of mechanical stimulus);GO:0016020(membrane)	NA	0	1	418,	0	-544	-Inf	9.09	3' UTR	1	71473108	71512233	39126	2	CDS
chr1	71723864	71725094	1231	ENSGALG00000012921	ENSGALT00000037297	103478	TEL	transcription factor ETV6 [Source:RefSeq peptide;Acc:NP_001186202]	GO:0030154(cell differentiation);GO:0006366(transcription from RNA polymerase II promoter);GO:0001077(transcriptional activator activity, RNA polymerase II core promoter proximal region sequence-specific binding);GO:0000978(RNA polymerase II core promoter proximal region sequence-specific DNA binding);GO:0045944(positive regulation of transcription from RNA polymerase II promoter);GO:0005515(prot…	NA	1e-192	2	48,250,	0,981	-192	-190	10.3	Exon (ENSGALT00000037297/ENSGALG00000012921, exon 4 of 8)	1	71620386	71749352	128967	1	CDS
chr1	71749085	71749352	268	ENSGALG00000012921	ENSGALT00000037297	128699	TEL	transcription factor ETV6 [Source:RefSeq peptide;Acc:NP_001186202]	GO:0030154(cell differentiation);GO:0006366(transcription from RNA polymerase II promoter);GO:0001077(transcriptional activator activity, RNA polymerase II core promoter proximal region sequence-specific binding);GO:0000978(RNA polymerase II core promoter proximal region sequence-specific DNA binding);GO:0045944(positive regulation of transcription from RNA polymerase II promoter);GO:0005515(prot…	NA	1e-165	1	268,	0	-165	-164	15.4	3' UTR	1	71620386	71749352	128967	1	stop_codon
chr1	72040943	72041092	150	ENSGALG00000013461	ENSGALT00000021942	57640	LOH12CR1	Loss of heterozygosity 12 chromosomal region 1 protein homolog [Source:UniProtKB/Swiss-Prot;Acc:Q5ZJA9]	GO:0005515(protein binding)	NA	1.6e-12	1	150,	0	-11.8	-10.8	3.16	3' UTR	1	71983303	72042978	59676	1	stop_codon
chr1	72274091	72276407	2317	ENSGALG00000022980	ENSGALT00000037288	329	CDKN1B	cyclin-dependent kinase inhibitor 1B [Source:RefSeq peptide;Acc:NP_989587]	GO:0071236(cellular response to antibiotic);GO:0060770(negative regulation of epithelial cell proliferation involved in prostate gland development);GO:0031116(positive regulation of microtubule polymerization);GO:0045736(negative regulation of cyclin-dependent protein serine/threonine kinase activity);GO:0051271(negative regulation of cellular component movement);GO:0050680(negative regulation of…	04068(FoxO signaling pathway);04110(Cell cycle)	0	3	675,131,181,	0,1061,2136	-871	-Inf	14	5' UTR	1	72273762	72277034	3273	1	five_prime_utr
chr1	72499810	72500077	268	ENSGALG00000017296	ENSGALT00000027951	59	KLHL42	kelch like family member 42 [Source:HGNC Symbol;Acc:HGNC:29252]	GO:0005515(protein binding);GO:0004842(ubiquitin-protein transferase activity);GO:0000209(protein polyubiquitination);GO:0031463(Cul3-RING ubiquitin ligase complex);GO:0043161(proteasome-mediated ubiquitin-dependent protein catabolic process);GO:0032886(regulation of microtubule-based process)	NA	4e-30	1	268,	0	-29.4	-28.3	36.7	5' UTR	1	72499751	72510484	10734	1	start_codon
chr1	75651801	75652579	779	ENSGALG00000014263	ENSGALT00000023070	10853	PHC1	polyhomeotic-like protein 1 [Source:RefSeq peptide;Acc:NP_001006249]	GO:0005634(nucleus);GO:0005515(protein binding);GO:0008270(zinc ion binding);GO:0005654(nucleoplasm);GO:0031519(PcG protein complex);GO:0035102(PRC1 complex);GO:0016574(histone ubiquitination)	NA	4e-43	2	117,333,	0,446	-42.4	-41.2	3.16	Exon (ENSGALT00000023070/ENSGALG00000014263, exon 7 of 15)	1	75640948	75660086	19139	1	CDS
chr1	75658758	75659487	730	ENSGALG00000014263	ENSGALT00000023070	17810	PHC1	polyhomeotic-like protein 1 [Source:RefSeq peptide;Acc:NP_001006249]	GO:0005634(nucleus);GO:0005515(protein binding);GO:0008270(zinc ion binding);GO:0005654(nucleoplasm);GO:0031519(PcG protein complex);GO:0035102(PRC1 complex);GO:0016574(histone ubiquitination)	NA	4e-57	2	94,415,	0,315	-56.4	-55.1	4.3	3' UTR	1	75640948	75660086	19139	1	stop_codon
chr1	75710680	75711590	911	ENSGALG00000022964	ENSGALT00000037199	27858	ENSGALG00000022964	Uncharacterized protein [Source:UniProtKB/TrEMBL;Acc:E1C544]	GO:0005576(extracellular region);GO:0005615(extracellular space);GO:0010951(negative regulation of endopeptidase activity);GO:0004866(endopeptidase inhibitor activity)	NA	0	2	3,177,	0,734	-1150	-Inf	5.18	3' UTR	1	75682822	75711590	28769	1	stop_codon
chr1	76278382	76280707	2326	ENSGALG00000007378	ENSGALT00000023289	30	FAM162A	family with sequence similarity 162 member A [Source:HGNC Symbol;Acc:HGNC:17865]	GO:0005737(cytoplasm);GO:0005739(mitochondrion);GO:0006919(activation of cysteine-type endopeptidase activity involved in apoptotic process);GO:0043065(positive regulation of apoptotic process);GO:0005515(protein binding);GO:0070062(extracellular exosome);GO:0090200(positive regulation of release of cytochrome c from mitochondria);GO:0071456(cellular response to hypoxia);GO:0006927(transformed ce…	NA	5e-17	2	130,20,	0,2306	-16.3	-15.3	2.12	Exon (ENSGALT00000023289/ENSGALG00000007378, exon 1 of 4)	1	76278352	76285046	6695	1	CDS
chr1	76389763	76389882	120	ENSGALG00000014244	ENSGALT00000023036	6980	SCNN1A	amiloride-sensitive sodium channel subunit alpha [Source:RefSeq peptide;Acc:NP_990476]	GO:0006811(ion transport);GO:0006810(transport);GO:0005515(protein binding);GO:0006814(sodium ion transport);GO:0005272(sodium channel activity);GO:0015280(ligand-gated sodium channel activity);GO:0016021(integral component of membrane);GO:0016020(membrane);GO:0035725(sodium ion transmembrane transport);GO:0005887(integral component of plasma membrane);GO:0031514(motile cilium);GO:0070062(extrace…	NA	7.1e-10	1	120,	0	-9.15	-8.19	4.13	3' UTR	1	76382783	76390957	8175	1	three_prime_utr
chr1	76437263	76437498	236	ENSGALG00000014442	ENSGALT00000023323	2616	GAPDH	Glyceraldehyde-3-phosphate dehydrogenase [Source:UniProtKB/Swiss-Prot;Acc:P00356]	GO:0050821(protein stabilization);GO:0005737(cytoplasm);GO:0005634(nucleus);GO:0008017(microtubule binding);GO:0005856(cytoskeleton);GO:0016491(oxidoreductase activity);GO:0016740(transferase activity);GO:0050661(NADP binding);GO:0055114(oxidation-reduction process);GO:0043066(negative regulation of apoptotic process);GO:0006096(glycolytic process);GO:0006915(apoptotic process);GO:0005829(cytosol…	00010(Glycolysis / Gluconeogenesis);01200(Carbon metabolism);01230(Biosynthesis of amino acids)	0	1	236,	0	-1630	-Inf	5.2	3' UTR	1	76434647	76437498	2852	1	stop_codon
chr1	76630627	76630777	151	ENSGALG00000014467	ENSGALT00000023360	0	COPS7A	COP9 signalosome complex subunit 7a [Source:RefSeq peptide;Acc:NP_001025946]	GO:0005515(protein binding);GO:0005737(cytoplasm);GO:0005654(nucleoplasm);GO:0008180(COP9 signalosome);GO:0010388(cullin deneddylation)	NA	6.3e-42	1	151,	0	-41.2	-40	12.1	5' UTR	1	76630627	76633759	3133	1	start_codon
chr1	76708543	76708662	120	ENSGALG00000022926	ENSGALT00000023388	565	GPR162	G protein-coupled receptor 162 [Source:HGNC Symbol;Acc:HGNC:16693]	GO:0004930(G-protein coupled receptor activity);GO:0016021(integral component of membrane);GO:0007186(G-protein coupled receptor signaling pathway)	NA	3.2e-38	1	120,	0	-37.5	-36.4	19.6	5' UTR	1	76707978	76712482	4505	1	five_prime_utr
chr1	76712155	76712214	60	ENSGALG00000022926	ENSGALT00000023388	4177	GPR162	G protein-coupled receptor 162 [Source:HGNC Symbol;Acc:HGNC:16693]	GO:0004930(G-protein coupled receptor activity);GO:0016021(integral component of membrane);GO:0007186(G-protein coupled receptor signaling pathway)	NA	1.6e-37	1	60,	0	-36.8	-35.7	8.62	3' UTR	1	76707978	76712482	4505	1	three_prime_utr
chr1	76723609	76723818	210	ENSGALG00000014490	ENSGALT00000023392	9928	P3H3	prolyl 3-hydroxylase 3 [Source:HGNC Symbol;Acc:HGNC:19318]	GO:0016491(oxidoreductase activity);GO:0055114(oxidation-reduction process);GO:0005506(iron ion binding);GO:0016705(oxidoreductase activity, acting on paired donors, with incorporation or reduction of molecular oxygen);GO:0031418(L-ascorbic acid binding);GO:0016706(oxidoreductase activity, acting on paired donors, with incorporation or reduction of molecular oxygen, 2-oxoglutarate as one donor, a…	NA	3.2e-37	1	210,	0	-36.5	-35.3	3.15	3' UTR	1	76713681	76725911	12231	1	stop_codon
chr1	76723938	76724267	330	ENSGALG00000014490	ENSGALT00000023392	10257	P3H3	prolyl 3-hydroxylase 3 [Source:HGNC Symbol;Acc:HGNC:19318]	GO:0016491(oxidoreductase activity);GO:0055114(oxidation-reduction process);GO:0005506(iron ion binding);GO:0016705(oxidoreductase activity, acting on paired donors, with incorporation or reduction of molecular oxygen);GO:0031418(L-ascorbic acid binding);GO:0016706(oxidoreductase activity, acting on paired donors, with incorporation or reduction of molecular oxygen, 2-oxoglutarate as one donor, a…	NA	2.5e-62	1	330,	0	-61.6	-60.3	27.8	3' UTR	1	76713681	76725911	12231	1	three_prime_utr
chr1	76753675	76753824	150	ENSGALG00000014525	ENSGALT00000023441	15031	USP5	ubiquitin specific peptidase 5 (isopeptidase T) [Source:HGNC Symbol;Acc:HGNC:12628]	GO:0004843(ubiquitin-specific protease activity);GO:0046872(metal ion binding);GO:0005515(protein binding);GO:0008270(zinc ion binding);GO:0016787(hydrolase activity);GO:0008234(cysteine-type peptidase activity);GO:0008233(peptidase activity);GO:0006511(ubiquitin-dependent protein catabolic process);GO:0006508(proteolysis);GO:0004197(cysteine-type endopeptidase activity);GO:0036459(ubiquitinyl hy…	NA	2.5e-14	1	150,	0	-13.6	-12.6	2.92	3' UTR	1	76738644	76753824	15181	1	three_prime_utr
chr1	76756729	76756847	119	ENSGALG00000014526	ENSGALT00000023442	2675	TPI1	Triosephosphate isomerase [Source:UniProtKB/Swiss-Prot;Acc:P00940]	GO:0003824(catalytic activity);GO:0008152(metabolic process);GO:0006096(glycolytic process);GO:0005829(cytosol);GO:0005975(carbohydrate metabolic process);GO:0016853(isomerase activity);GO:0004807(triose-phosphate isomerase activity);GO:0044281(small molecule metabolic process);GO:0006094(gluconeogenesis);GO:0006098(pentose-phosphate shunt);GO:0005634(nucleus);GO:0005615(extracellular space);GO:0…	00010(Glycolysis / Gluconeogenesis);00051(Fructose and mannose metabolism);00562(Inositol phosphate metabolism);01200(Carbon metabolism);01230(Biosynthesis of amino acids)	1e-143	1	119,	0	-143	-141	1.49	3' UTR	1	76754054	76757054	3001	1	three_prime_utr
chr1	76756965	76757054	90	ENSGALG00000014526	ENSGALT00000023442	2911	TPI1	Triosephosphate isomerase [Source:UniProtKB/Swiss-Prot;Acc:P00940]	GO:0003824(catalytic activity);GO:0008152(metabolic process);GO:0006096(glycolytic process);GO:0005829(cytosol);GO:0005975(carbohydrate metabolic process);GO:0016853(isomerase activity);GO:0004807(triose-phosphate isomerase activity);GO:0044281(small molecule metabolic process);GO:0006094(gluconeogenesis);GO:0006098(pentose-phosphate shunt);GO:0005634(nucleus);GO:0005615(extracellular space);GO:0…	00010(Glycolysis / Gluconeogenesis);00051(Fructose and mannose metabolism);00562(Inositol phosphate metabolism);01200(Carbon metabolism);01230(Biosynthesis of amino acids)	2.5e-70	1	90,	0	-69.6	-68.3	2.83	3' UTR	1	76754054	76757054	3001	1	three_prime_utr
chr1	76799183	76799966	784	ENSGALG00000014554	ENSGALT00000023476	2066	ATN1	atrophin 1 [Source:HGNC Symbol;Acc:HGNC:3033]	GO:0005634(nucleus);GO:0005654(nucleoplasm);GO:0003714(transcription corepressor activity);GO:0000122(negative regulation of transcription from RNA polymerase II promoter);GO:0019904(protein domain specific binding);GO:0005515(protein binding);GO:0016363(nuclear matrix);GO:0051402(neuron apoptotic process)	NA	5e-60	2	21,697,	0,87	-59.3	-58	53.7	Exon (ENSGALT00000023476/ENSGALG00000014554, exon 4 of 10)	1	76797117	76805080	7964	1	CDS
chr1	76800235	76800743	509	ENSGALG00000014554	ENSGALT00000023476	3118	ATN1	atrophin 1 [Source:HGNC Symbol;Acc:HGNC:3033]	GO:0005634(nucleus);GO:0005654(nucleoplasm);GO:0003714(transcription corepressor activity);GO:0000122(negative regulation of transcription from RNA polymerase II promoter);GO:0019904(protein domain specific binding);GO:0005515(protein binding);GO:0016363(nuclear matrix);GO:0051402(neuron apoptotic process)	NA	5e-64	1	509,	0	-63.3	-62	212	Exon (ENSGALT00000023476/ENSGALG00000014554, exon 5 of 10)	1	76797117	76805080	7964	1	CDS
chr1	76800908	76801375	468	ENSGALG00000014554	ENSGALT00000023476	3791	ATN1	atrophin 1 [Source:HGNC Symbol;Acc:HGNC:3033]	GO:0005634(nucleus);GO:0005654(nucleoplasm);GO:0003714(transcription corepressor activity);GO:0000122(negative regulation of transcription from RNA polymerase II promoter);GO:0019904(protein domain specific binding);GO:0005515(protein binding);GO:0016363(nuclear matrix);GO:0051402(neuron apoptotic process)	NA	1e-130	2	184,205,	0,263	-130	-129	18.5	Exon (ENSGALT00000023476/ENSGALG00000014554, exon 6 of 10)	1	76797117	76805080	7964	1	CDS
chr1	76802929	76803312	384	ENSGALG00000014554	ENSGALT00000023476	5812	ATN1	atrophin 1 [Source:HGNC Symbol;Acc:HGNC:3033]	GO:0005634(nucleus);GO:0005654(nucleoplasm);GO:0003714(transcription corepressor activity);GO:0000122(negative regulation of transcription from RNA polymerase II promoter);GO:0019904(protein domain specific binding);GO:0005515(protein binding);GO:0016363(nuclear matrix);GO:0051402(neuron apoptotic process)	NA	4e-23	2	120,1,	0,383	-22.4	-21.3	2.83	Exon (ENSGALT00000023476/ENSGALG00000014554, exon 8 of 10)	1	76797117	76805080	7964	1	CDS
chr1	76804064	76805080	1017	ENSGALG00000014554	ENSGALT00000023476	6947	ATN1	atrophin 1 [Source:HGNC Symbol;Acc:HGNC:3033]	GO:0005634(nucleus);GO:0005654(nucleoplasm);GO:0003714(transcription corepressor activity);GO:0000122(negative regulation of transcription from RNA polymerase II promoter);GO:0019904(protein domain specific binding);GO:0005515(protein binding);GO:0016363(nuclear matrix);GO:0051402(neuron apoptotic process)	NA	1e-87	1	1017,	0	-87	-85.6	7.48	3' UTR	1	76797117	76805080	7964	1	three_prime_utr
chr1	76805494	76805833	340	ENSGALG00000014555	ENSGALT00000023478	149	C12ORF57	protein C10 [Source:RefSeq peptide;Acc:NP_001265075]	NA	NA	1e-284	2	237,33,	0,307	-284	-282	8.82	5' UTR	1	76805345	76806483	1139	1	start_codon
chr1	76806185	76806483	299	ENSGALG00000014555	ENSGALT00000023478	840	C12ORF57	protein C10 [Source:RefSeq peptide;Acc:NP_001265075]	NA	NA	1e-100	1	299,	0	-100	-98.8	128	3' UTR	1	76805345	76806483	1139	1	stop_codon
chr1	76827484	76827812	329	ENSGALG00000014561	ENSGALT00000023485	8779	PTPN6	tyrosine-protein phosphatase non-receptor type 6 [Source:RefSeq peptide;Acc:NP_001026655]	GO:0005634(nucleus);GO:0005737(cytoplasm);GO:0005730(nucleolus);GO:0035335(peptidyl-tyrosine dephosphorylation);GO:0018108(peptidyl-tyrosine phosphorylation);GO:0008284(positive regulation of cell proliferation);GO:0030154(cell differentiation);GO:0006470(protein dephosphorylation);GO:0005515(protein binding);GO:0019901(protein kinase binding);GO:0008283(cell proliferation);GO:0070062(extracellul…	04520(Adherens junction);04630(Jak-STAT signaling pathway)	1e-60	1	329,	0	-60	-58.7	2.25	3' UTR	1	76818705	76828141	9437	1	stop_codon
chr1	76836488	76836667	180	ENSGALG00000014568	ENSGALT00000023493	2056	EMG1	probable ribosome biogenesis protein NEP1 [Source:RefSeq peptide;Acc:NP_001264998]	GO:0008168(methyltransferase activity);GO:0070475(rRNA base methylation);GO:0070037(rRNA (pseudouridine) methyltransferase activity);GO:0000462(maturation of SSU-rRNA from tricistronic rRNA transcript (SSU-rRNA, 5.8S rRNA, LSU-rRNA));GO:0032040(small-subunit processome);GO:0005730(nucleolus);GO:0019843(rRNA binding);GO:0017126(nucleologenesis)	03008(Ribosome biogenesis in eukaryotes)	4e-33	1	180,	0	-32.4	-31.3	6.51	3' UTR	1	76834432	76836667	2236	1	three_prime_utr
chr1	76867300	76867835	536	ENSGALG00000014603	ENSGALT00000023545	7941	C1S	complement C1s subcomponent precursor [Source:RefSeq peptide;Acc:NP_001025948]	GO:0003824(catalytic activity);GO:0005576(extracellular region);GO:0005509(calcium ion binding);GO:0006956(complement activation);GO:0004252(serine-type endopeptidase activity);GO:0016787(hydrolase activity);GO:0008233(peptidase activity);GO:0006508(proteolysis);GO:0005515(protein binding);GO:0042802(identical protein binding);GO:0072562(blood microparticle);GO:0070062(extracellular exosome)	NA	0	1	536,	0	-2960	-Inf	5.63	Exon (ENSGALT00000023545/ENSGALG00000014603, exon 12 of 12)	1	76859359	76868459	9101	1	CDS
chr1	76868370	76868459	90	ENSGALG00000014603	ENSGALT00000023545	9011	C1S	complement C1s subcomponent precursor [Source:RefSeq peptide;Acc:NP_001025948]	GO:0003824(catalytic activity);GO:0005576(extracellular region);GO:0005509(calcium ion binding);GO:0006956(complement activation);GO:0004252(serine-type endopeptidase activity);GO:0016787(hydrolase activity);GO:0008233(peptidase activity);GO:0006508(proteolysis);GO:0005515(protein binding);GO:0042802(identical protein binding);GO:0072562(blood microparticle);GO:0070062(extracellular exosome)	NA	1e-128	1	90,	0	-128	-126	5.4	3' UTR	1	76859359	76868459	9101	1	three_prime_utr
chr1	76993046	76993136	91	ENSGALG00000014687	ENSGALT00000023671	16796	EPHA1	ephrin type-A receptor 1 precursor [Source:RefSeq peptide;Acc:NP_989691]	GO:0007169(transmembrane receptor protein tyrosine kinase signaling pathway);GO:0004713(protein tyrosine kinase activity);GO:0005887(integral component of plasma membrane);GO:0016310(phosphorylation);GO:0016301(kinase activity);GO:0000166(nucleotide binding);GO:0016740(transferase activity);GO:0016772(transferase activity, transferring phosphorus-containing groups);GO:0006468(protein phosphorylat…	NA	7.8e-08	1	91,	0	-7.11	-6.18	4.43	Exon (ENSGALT00000023671/ENSGALG00000014687, exon 4 of 18)	1	76976250	77009699	33450	1	CDS
chr1	77824821	77825218	398	ENSGALG00000018512	ENSGALT00000029277	10699	YBX3	Y-box binding protein 3 [Source:HGNC Symbol;Acc:HGNC:2428]	GO:0003677(DNA binding);GO:0006355(regulation of transcription, DNA-templated);GO:0003676(nucleic acid binding);GO:0005737(cytoplasm);GO:0044822(poly(A) RNA binding);GO:0071356(cellular response to tumor necrosis factor);GO:0071474(cellular hyperosmotic response);GO:1902219(negative regulation of intrinsic apoptotic signaling pathway in response to osmotic stress);GO:0060546(negative regulation o…	NA	3.2e-16	2	69,21,	0,377	-15.5	-14.5	1.45	Exon (ENSGALT00000029277/ENSGALG00000018512, exon 4 of 15)	1	77814122	77838124	24003	1	CDS
chr1	78614130	78614220	91	ENSGALG00000007084	ENSGALT00000011476	295	DUSP12	dual specificity protein phosphatase 12 [Source:RefSeq peptide;Acc:NP_001265028]	GO:0008138(protein tyrosine/serine/threonine phosphatase activity);GO:0016791(phosphatase activity);GO:0016311(dephosphorylation);GO:0006470(protein dephosphorylation);GO:0033133(positive regulation of glucokinase activity);GO:0005515(protein binding)	NA	1.5e-08	1	91,	0	-7.83	-6.89	4.16	Exon (ENSGALT00000011476/ENSGALG00000007084, exon 2 of 7)	1	78613835	78618004	4170	1	CDS
chr1	78646932	78659400	12469	ENSGALG00000014805	ENSGALT00000023902	30	NAA50	Gallus gallus N(alpha)-acetyltransferase 50, NatE catalytic subunit (NAA50), mRNA. [Source:RefSeq mRNA;Acc:NM_001030778]	GO:0031248(protein acetyltransferase complex);GO:0006474(N-terminal protein amino acid acetylation);GO:0004596(peptide alpha-N-acetyltransferase activity);GO:0008080(N-acetyltransferase activity);GO:0005737(cytoplasm);GO:0005515(protein binding);GO:0070062(extracellular exosome);GO:0043967(histone H4 acetylation);GO:0010485(H4 histone acetyltransferase activity);GO:0031415(NatA complex);GO:005285…	NA	1.6e-48	2	230,69,	0,12400	-47.8	-46.5	13.1	5' UTR	1	78646902	78669379	22478	1	start_codon
chr1	78666428	78666547	120	ENSGALG00000014805	ENSGALT00000023902	19526	NAA50	Gallus gallus N(alpha)-acetyltransferase 50, NatE catalytic subunit (NAA50), mRNA. [Source:RefSeq mRNA;Acc:NM_001030778]	GO:0031248(protein acetyltransferase complex);GO:0006474(N-terminal protein amino acid acetylation);GO:0004596(peptide alpha-N-acetyltransferase activity);GO:0008080(N-acetyltransferase activity);GO:0005737(cytoplasm);GO:0005515(protein binding);GO:0070062(extracellular exosome);GO:0043967(histone H4 acetylation);GO:0010485(H4 histone acetyltransferase activity);GO:0031415(NatA complex);GO:005285…	NA	1e-22	1	120,	0	-22	-20.9	2.15	3' UTR	1	78646902	78669379	22478	1	stop_codon
chr1	78694613	78694912	300	ENSGALG00000014808	ENSGALT00000023908	11616	KIAA2018	uncharacterized protein LOC418320 [Source:RefSeq peptide;Acc:NP_001264754]	GO:0008152(metabolic process);GO:0005509(calcium ion binding);GO:0046983(protein dimerization activity);GO:0004571(mannosyl-oligosaccharide 1,2-alpha-mannosidase activity);GO:0016020(membrane)	NA	4e-73	1	300,	0	-72.4	-71.1	13.4	Exon (ENSGALT00000023908/ENSGALG00000014808, exon 6 of 6)	1	78682997	78695839	12843	1	CDS
chr1	78797239	78797299	61	ENSGALG00000014818	ENSGALT00000023925	14172	TRIM45	tripartite motif containing 45 [Source:HGNC Symbol;Acc:HGNC:19018]	GO:0060348(bone development);GO:0005515(protein binding);GO:0008270(zinc ion binding);GO:0005622(intracellular);GO:0005737(cytoplasm);GO:0005654(nucleoplasm);GO:0045171(intercellular bridge)	NA	4.2e-10	1	61,	0	-9.38	-8.42	4.32	Exon (ENSGALT00000023925/ENSGALG00000014818, exon 3 of 7)	1	78783067	78801782	18716	1	CDS
chr1	78801572	78801752	181	ENSGALG00000014818	ENSGALT00000023925	18505	TRIM45	tripartite motif containing 45 [Source:HGNC Symbol;Acc:HGNC:19018]	GO:0060348(bone development);GO:0005515(protein binding);GO:0008270(zinc ion binding);GO:0005622(intracellular);GO:0005737(cytoplasm);GO:0005654(nucleoplasm);GO:0045171(intercellular bridge)	NA	1.3e-12	1	181,	0	-11.9	-10.9	17.4	3' UTR	1	78783067	78801782	18716	1	stop_codon
chr1	78847516	78847844	329	ENSGALG00000014890	ENSGALT00000024021	11593	TNFRSF1A	tumor necrosis factor receptor superfamily member 1A precursor [Source:RefSeq peptide;Acc:NP_001025950]	GO:0005515(protein binding);GO:0007165(signal transduction);GO:0005615(extracellular space);GO:0045944(positive regulation of transcription from RNA polymerase II promoter);GO:0000139(Golgi membrane);GO:0043123(positive regulation of I-kappaB kinase/NF-kappaB signaling);GO:0043235(receptor complex);GO:0033209(tumor necrosis factor-mediated signaling pathway);GO:0050728(negative regulation of infl…	04010(MAPK signaling pathway);04060(Cytokine-cytokine receptor interaction);04210(Apoptosis);04920(Adipocytokine signaling pathway);05164(Influenza A);05168(Herpes simplex infection)	3.2e-62	1	329,	0	-61.5	-60.2	4.03	3' UTR	1	78835923	78848886	12964	1	three_prime_utr
chr1	78848350	78848558	209	ENSGALG00000014890	ENSGALT00000024021	12427	TNFRSF1A	tumor necrosis factor receptor superfamily member 1A precursor [Source:RefSeq peptide;Acc:NP_001025950]	GO:0005515(protein binding);GO:0007165(signal transduction);GO:0005615(extracellular space);GO:0045944(positive regulation of transcription from RNA polymerase II promoter);GO:0000139(Golgi membrane);GO:0043123(positive regulation of I-kappaB kinase/NF-kappaB signaling);GO:0043235(receptor complex);GO:0033209(tumor necrosis factor-mediated signaling pathway);GO:0050728(negative regulation of infl…	04010(MAPK signaling pathway);04060(Cytokine-cytokine receptor interaction);04210(Apoptosis);04920(Adipocytokine signaling pathway);05164(Influenza A);05168(Herpes simplex infection)	1.3e-31	1	209,	0	-30.9	-29.7	4.24	3' UTR	1	78835923	78848886	12964	1	three_prime_utr
chr1	78860236	78860859	624	ENSGALG00000014901	ENSGALT00000024035	9820	METTL16	Methyltransferase-like protein 16 [Source:UniProtKB/Swiss-Prot;Acc:Q5ZIA0]	GO:0032259(methylation);GO:0008168(methyltransferase activity);GO:0016740(transferase activity);GO:0044822(poly(A) RNA binding)	NA	1e-218	1	624,	0	-218	-216	9.76	3' UTR	1	78850416	78861364	10949	1	stop_codon
chr1	79359700	79360146	447	ENSGALG00000014972	ENSGALT00000024149	11593	LRRC58	leucine rich repeat containing 58 [Source:HGNC Symbol;Acc:HGNC:26968]	GO:0005515(protein binding)	NA	3.2e-95	1	447,	0	-94.5	-93.1	8.19	3' UTR	1	79348107	79362348	14242	1	stop_codon
chr1	79539486	79539605	120	ENSGALG00000014977	ENSGALT00000030475	88455	GSK3B	glycogen synthase kinase 3 beta [Source:HGNC Symbol;Acc:HGNC:4617]	GO:0004713(protein tyrosine kinase activity);GO:0000166(nucleotide binding);GO:0016772(transferase activity, transferring phosphorus-containing groups);GO:0006468(protein phosphorylation);GO:0005515(protein binding);GO:0005524(ATP binding);GO:0004674(protein serine/threonine kinase activity);GO:0004672(protein kinase activity);GO:0005634(nucleus);GO:0005737(cytoplasm);GO:0005886(plasma membrane);…	NA	1.3e-14	1	120,	0	-13.9	-12.9	4.31	3' UTR	1	79451031	79539605	88575	1	three_prime_utr
chr1	79591582	79593419	1838	ENSGALG00000014981	ENSGALT00000030474	115	COX17	COX17, cytochrome c oxidase copper chaperone [Source:HGNC Symbol;Acc:HGNC:2264]	GO:0016531(copper chaperone activity);GO:0006825(copper ion transport);GO:0005758(mitochondrial intermembrane space);GO:0005507(copper ion binding);GO:0005739(mitochondrion);GO:0005515(protein binding)	00190(Oxidative phosphorylation)	0	3	111,111,211,	0,955,1627	-444	-Inf	4.09	3' UTR	1	79591467	79593419	1953	1	stop_codon
chr1	80049248	80049366	119	ENSGALG00000015069	ENSGALT00000024311	12801	B4GALT4	UDP-Gal:betaGlcNAc beta 1,4- galactosyltransferase, polypeptide 4 [Source:HGNC Symbol;Acc:HGNC:927]	GO:0016757(transferase activity, transferring glycosyl groups);GO:0005975(carbohydrate metabolic process)	00533(Glycosaminoglycan biosynthesis - keratan sulfate);00601(Glycosphingolipid biosynthesis - lacto and neolacto series)	3.2e-16	1	119,	0	-15.5	-14.5	2.79	Exon (ENSGALT00000024311/ENSGALG00000015069, exon 2 of 7)	1	80036447	80061032	24586	1	CDS
chr1	80060560	80061032	473	ENSGALG00000015069	ENSGALT00000024311	24113	B4GALT4	UDP-Gal:betaGlcNAc beta 1,4- galactosyltransferase, polypeptide 4 [Source:HGNC Symbol;Acc:HGNC:927]	GO:0016757(transferase activity, transferring glycosyl groups);GO:0005975(carbohydrate metabolic process)	00533(Glycosaminoglycan biosynthesis - keratan sulfate);00601(Glycosphingolipid biosynthesis - lacto and neolacto series)	3.2e-71	1	473,	0	-70.5	-69.1	12.4	3' UTR	1	80036447	80061032	24586	1	three_prime_utr
chr1	80203451	80203930	480	ENSGALG00000015077	ENSGALT00000024321	51955	ARHGAP31	Rho GTPase activating protein 31 [Source:HGNC Symbol;Acc:HGNC:29216]	GO:0017124(SH3 domain binding);GO:0030027(lamellipodium);GO:0007264(small GTPase mediated signal transduction);GO:0043547(positive regulation of GTPase activity);GO:0005096(GTPase activator activity);GO:0005515(protein binding);GO:0005622(intracellular);GO:0007165(signal transduction)	NA	5e-29	1	480,	0	-28.3	-27.2	5.03	Exon (ENSGALT00000024321/ENSGALG00000015077, exon 12 of 12)	1	80151496	80204080	52585	1	CDS
chr1	82441363	82444530	3168	ENSGALG00000015121	ENSGALT00000036945	4838	CCDC191	coiled-coil domain containing 191 [Source:HGNC Symbol;Acc:HGNC:29272]	NA	NA	3.2e-27	3	112,157,1,	0,926,3167	-26.5	-25.4	10	Exon (ENSGALT00000036945/ENSGALG00000015121, exon 6 of 18)	1	82436525	82455764	19240	1	CDS
chr1	82449728	82450930	1203	ENSGALG00000015121	ENSGALT00000036945	13203	CCDC191	coiled-coil domain containing 191 [Source:HGNC Symbol;Acc:HGNC:29272]	NA	NA	1.7e-07	2	36,84,	0,1119	-6.77	-5.85	8.26	Exon (ENSGALT00000036945/ENSGALG00000015121, exon 13 of 18)	1	82436525	82455764	19240	1	CDS
chr1	82941807	82941956	150	ENSGALG00000015193	ENSGALT00000024512	1391	CCDC80	coiled-coil domain-containing protein 80 precursor [Source:RefSeq peptide;Acc:NP_989762]	GO:0005578(proteinaceous extracellular matrix);GO:0008201(heparin binding);GO:0005604(basement membrane);GO:0030198(extracellular matrix organization);GO:0005614(interstitial matrix);GO:0005539(glycosaminoglycan binding);GO:0010811(positive regulation of cell-substrate adhesion);GO:0001968(fibronectin binding)	NA	1.2e-07	1	150,	0	-6.93	-6	8.71	Exon (ENSGALT00000024512/ENSGALG00000015193, exon 2 of 7)	1	82940416	82959869	19454	1	CDS
chr1	82989695	82995215	5521	ENSGALG00000015204	ENSGALT00000024530	10045	ATG3	autophagy-related protein 3 [Source:RefSeq peptide;Acc:NP_001264999]	GO:0019776(Atg8 ligase activity);GO:0019777(Atg12 transferase activity);GO:0043653(mitochondrial fragmentation involved in apoptotic process);GO:0000045(autophagosome assembly);GO:1902017(regulation of cilium assembly);GO:0005515(protein binding);GO:0016567(protein ubiquitination);GO:0006464(cellular protein modification process);GO:0005829(cytosol);GO:0019899(enzyme binding);GO:0019787(ubiquitin…	NA	1e-39	5	43,50,82,35,1,	0,2475,4210,4772,5520	-39	-37.8	2.61	Exon (ENSGALT00000024530/ENSGALG00000015204, exon 5 of 12)	1	82979650	83006257	26608	1	CDS
chr1	83030712	83030921	210	ENSGALG00000015207	ENSGALT00000024538	20704	F5	coagulation factor V (proaccelerin, labile factor) [Source:HGNC Symbol;Acc:HGNC:3542]	GO:0031091(platelet alpha granule);GO:0008015(blood circulation);GO:0007596(blood coagulation);GO:0005615(extracellular space);GO:0046872(metal ion binding);GO:0007155(cell adhesion);GO:0005507(copper ion binding);GO:0016020(membrane);GO:0005515(protein binding);GO:1903561(extracellular vesicle)	NA	3.2e-52	1	210,	0	-51.5	-50.2	2.57	Exon (ENSGALT00000024538/ENSGALG00000015207, exon 25 of 39)	1	83010008	83046065	36058	1	CDS
chr1	83536740	83536920	181	ENSGALG00000015247	ENSGALT00000024600	7705	GPR161	G protein-coupled receptor 161 [Source:HGNC Symbol;Acc:HGNC:23694]	GO:0004930(G-protein coupled receptor activity);GO:0004871(signal transducer activity);GO:0016021(integral component of membrane);GO:0007186(G-protein coupled receptor signaling pathway);GO:0007165(signal transduction)	NA	3.8e-10	1	181,	0	-9.42	-8.46	15.1	3' UTR	1	83529035	83540304	11270	1	stop_codon
chr1	83656394	83656869	476	ENSGALG00000015252	ENSGALT00000024610	41638	ST3GAL6	type 2 lactosamine alpha-2,3-sialyltransferase [Source:RefSeq peptide;Acc:NP_989810]	GO:0005794(Golgi apparatus);GO:0016740(transferase activity);GO:0006486(protein glycosylation);GO:0016757(transferase activity, transferring glycosyl groups);GO:0030173(integral component of Golgi membrane);GO:0097503(sialylation);GO:0008373(sialyltransferase activity);GO:0016021(integral component of membrane);GO:0016020(membrane)	00601(Glycosphingolipid biosynthesis - lacto and neolacto series)	2e-25	1	476,	0	-24.7	-23.5	6.22	3' UTR	1	83614756	83656869	42114	1	three_prime_utr
chr1	84206636	84218642	12007	ENSGALG00000015271	ENSGALT00000024648	136251	FILIP1L	filamin A interacting protein 1-like [Source:HGNC Symbol;Acc:HGNC:24589]	NA	NA	5e-20	2	68,53,	0,11954	-19.3	-18.2	3.2	Exon (ENSGALT00000024648/ENSGALG00000015271, exon 6 of 8)	1	84070385	84222494	152110	1	CDS
chr1	84712592	84712770	179	ENSGALG00000015328	ENSGALT00000024742	326	TRMT10C	tRNA methyltransferase 10C, mitochondrial RNase P subunit [Source:HGNC Symbol;Acc:HGNC:26022]	GO:0005739(mitochondrion);GO:0005654(nucleoplasm);GO:0005515(protein binding);GO:0044822(poly(A) RNA binding);GO:0000964(mitochondrial RNA 5'-end processing)	NA	4e-22	1	179,	0	-21.4	-20.4	2.5	Exon (ENSGALT00000024742/ENSGALG00000015328, exon 1 of 1)	1	84712266	84713510	1245	1	CDS
chr1	84713362	84713510	149	ENSGALG00000015328	ENSGALT00000024742	1096	TRMT10C	tRNA methyltransferase 10C, mitochondrial RNase P subunit [Source:HGNC Symbol;Acc:HGNC:26022]	GO:0005739(mitochondrion);GO:0005654(nucleoplasm);GO:0005515(protein binding);GO:0044822(poly(A) RNA binding);GO:0000964(mitochondrial RNA 5'-end processing)	NA	3.2e-38	1	149,	0	-37.5	-36.3	6.25	Exon (ENSGALT00000024742/ENSGALG00000015328, exon 1 of 1)	1	84712266	84713510	1245	1	stop_codon
chr1	84714811	84718819	4009	ENSGALG00000015330	ENSGALT00000024744	0	PCNP	PEST proteolytic signal-containing nuclear protein [Source:RefSeq peptide;Acc:NP_001006253]	GO:0005634(nucleus);GO:0016567(protein ubiquitination);GO:0005515(protein binding);GO:0043161(proteasome-mediated ubiquitin-dependent protein catabolic process)	NA	7.9e-31	2	78,12,	0,3997	-30.1	-29	4.39	5' UTR	1	84714811	84724364	9554	1	start_codon
chr1	84789707	84790035	329	ENSGALG00000015344	ENSGALT00000024762	15719	NXPE3	neurexophilin and PC-esterase domain family member 3 [Source:HGNC Symbol;Acc:HGNC:28238]	NA	NA	5e-42	1	329,	0	-41.3	-40.1	27.9	Exon (ENSGALT00000024762/ENSGALG00000015344, exon 8 of 8)	1	84773988	84791344	17357	1	CDS
chr1	84810192	84810371	180	ENSGALG00000015346	ENSGALT00000024766	10537	NFKBIZ	NF-kappa-B inhibitor zeta [Source:RefSeq peptide;Acc:NP_001006254]	GO:0005634(nucleus);GO:0005515(protein binding);GO:0006357(regulation of transcription from RNA polymerase II promoter);GO:0003712(transcription cofactor activity);GO:0006954(inflammatory response)	NA	5e-35	1	180,	0	-34.3	-33.1	4.94	Exon (ENSGALT00000024766/ENSGALG00000015346, exon 5 of 12)	1	84799655	84816004	16350	1	CDS
chr1	86009145	86009235	91	ENSGALG00000015348	ENSGALT00000024769	115861	ALCAM	CD166 antigen [Source:UniProtKB/Swiss-Prot;Acc:P42292]	GO:0008045(motor neuron axon guidance);GO:0043025(neuronal cell body);GO:0030424(axon);GO:0007411(axon guidance);GO:0005515(protein binding);GO:0009897(external side of plasma membrane);GO:0005886(plasma membrane);GO:0007155(cell adhesion);GO:0016021(integral component of membrane);GO:0016020(membrane);GO:0005925(focal adhesion);GO:0070062(extracellular exosome);GO:0001772(immunological synapse);…	NA	3.3e-08	1	91,	0	-7.48	-6.55	5.4	3' UTR	1	85893284	86010821	117538	1	three_prime_utr
chr1	87655190	87655399	210	ENSGALG00000015367	ENSGALT00000024797	43213	PVRL3	poliovirus receptor-related 3 [Source:HGNC Symbol;Acc:HGNC:17664]	GO:0005515(protein binding);GO:0050839(cell adhesion molecule binding);GO:0016021(integral component of membrane);GO:0016020(membrane);GO:0005886(plasma membrane);GO:0042803(protein homodimerization activity);GO:0005911(cell-cell junction);GO:0007156(homophilic cell adhesion via plasma membrane adhesion molecules);GO:0016337(single organismal cell-cell adhesion);GO:0007155(cell adhesion);GO:00059…	NA	6.3e-21	1	210,	0	-20.2	-19.1	10.4	Exon (ENSGALT00000024797/ENSGALG00000015367, exon 6 of 6)	1	87611977	87655399	43423	1	stop_codon
chr1	88204708	88205096	389	ENSGALG00000015402	ENSGALT00000024843	6040	C3orf38	chromosome 3 open reading frame 38 [Source:HGNC Symbol;Acc:HGNC:28384]	NA	NA	3.2e-27	1	389,	0	-26.5	-25.4	4.03	3' UTR	1	88198668	88205961	7294	1	stop_codon
chr1	90702528	90704903	2376	ENSGALG00000015420	ENSGALT00000006155	14041	MINA	MYC induced nuclear antigen [Source:RefSeq peptide;Acc:NP_001073191]	GO:0001191(transcriptional repressor activity, RNA polymerase II transcription factor binding);GO:0000122(negative regulation of transcription from RNA polymerase II promoter);GO:0005829(cytosol);GO:0005667(transcription factor complex);GO:0005634(nucleus);GO:0005737(cytoplasm);GO:0005730(nucleolus)	NA	1.6e-30	3	87,85,7,	0,1489,2369	-29.8	-28.7	3.37	3' UTR	1	90704601	90718944	14344	2	three_prime_utr
chr1	90869491	90869697	207	ENSGALG00000015437	ENSGALT00000024900	6968	MPC2	brain protein 44 [Source:RefSeq peptide;Acc:NP_001265053]	GO:1902361(mitochondrial pyruvate transmembrane transport);GO:0050833(pyruvate transmembrane transporter activity);GO:0061732(mitochondrial acetyl-CoA biosynthetic process from pyruvate);GO:0035774(positive regulation of insulin secretion involved in cellular response to glucose stimulus);GO:0005739(mitochondrion);GO:0005743(mitochondrial inner membrane);GO:0006850(mitochondrial pyruvate transpor…	NA	0	1	207,	0	-3580	-Inf	12	3' UTR	1	90862523	90869697	7175	1	stop_codon
chr1	91014738	91015093	356	ENSGALG00000015441	ENSGALT00000024905	45857	CD247	T-cell surface glycoprotein CD3 zeta chain precursor [Source:RefSeq peptide;Acc:NP_996762]	GO:0007166(cell surface receptor signaling pathway);GO:0004888(transmembrane signaling receptor activity);GO:0005737(cytoplasm);GO:0005886(plasma membrane);GO:0005515(protein binding);GO:0042802(identical protein binding);GO:0042101(T cell receptor complex);GO:0016020(membrane);GO:0050852(T cell receptor signaling pathway);GO:0042105(alpha-beta T cell receptor complex)	NA	1e-101	1	356,	0	-101	-100	12.9	3' UTR	1	90968881	91015270	46390	1	three_prime_utr
chr1	91214441	91215114	674	ENSGALG00000015458	ENSGALT00000024924	6928	ILDR2	immunoglobulin-like domain containing receptor 2 [Source:HGNC Symbol;Acc:HGNC:18131]	GO:0048873(homeostasis of number of cells within a tissue);GO:0030073(insulin secretion);GO:0030154(cell differentiation);GO:0009749(response to glucose);GO:0031016(pancreas development)	NA	1e-71	2	172,7,	0,667	-71	-69.7	3.16	Exon (ENSGALT00000024924/ENSGALG00000015458, exon 2 of 10)	1	91207513	91239079	31567	1	CDS
chr1	91238051	91238259	209	ENSGALG00000015458	ENSGALT00000024924	30538	ILDR2	immunoglobulin-like domain containing receptor 2 [Source:HGNC Symbol;Acc:HGNC:18131]	GO:0048873(homeostasis of number of cells within a tissue);GO:0030073(insulin secretion);GO:0030154(cell differentiation);GO:0009749(response to glucose);GO:0031016(pancreas development)	NA	3.2e-68	1	209,	0	-67.5	-66.2	2.27	Exon (ENSGALT00000024924/ENSGALG00000015458, exon 9 of 10)	1	91207513	91239079	31567	1	CDS
chr1	91238436	91239079	644	ENSGALG00000015458	ENSGALT00000024924	30923	ILDR2	immunoglobulin-like domain containing receptor 2 [Source:HGNC Symbol;Acc:HGNC:18131]	GO:0048873(homeostasis of number of cells within a tissue);GO:0030073(insulin secretion);GO:0030154(cell differentiation);GO:0009749(response to glucose);GO:0031016(pancreas development)	NA	2.5e-90	2	143,36,	0,608	-89.6	-88.1	3.92	Exon (ENSGALT00000024924/ENSGALG00000015458, exon 9 of 10)	1	91207513	91239079	31567	1	stop_codon
chr1	91395057	91395326	270	ENSGALG00000015464	ENSGALT00000024931	36322	PTGFRN	prostaglandin F2 receptor inhibitor [Source:HGNC Symbol;Acc:HGNC:9601]	GO:0034389(lipid particle organization);GO:0005515(protein binding);GO:0009986(cell surface)	NA	2.5e-78	1	270,	0	-77.6	-76.2	13.4	Exon (ENSGALT00000024931/ENSGALG00000015464, exon 5 of 9)	1	91358735	91424437	65703	1	CDS
chr1	91420520	91420729	210	ENSGALG00000015464	ENSGALT00000024931	61785	PTGFRN	prostaglandin F2 receptor inhibitor [Source:HGNC Symbol;Acc:HGNC:9601]	GO:0034389(lipid particle organization);GO:0005515(protein binding);GO:0009986(cell surface)	NA	1.6e-53	1	210,	0	-52.8	-51.6	7.76	3' UTR	1	91358735	91424437	65703	1	stop_codon
chr1	91420938	91421028	91	ENSGALG00000015464	ENSGALT00000024931	62203	PTGFRN	prostaglandin F2 receptor inhibitor [Source:HGNC Symbol;Acc:HGNC:9601]	GO:0034389(lipid particle organization);GO:0005515(protein binding);GO:0009986(cell surface)	NA	1e-22	1	91,	0	-22	-20.9	4.69	3' UTR	1	91358735	91424437	65703	1	three_prime_utr
chr1	91725242	91739558	14317	ENSGALG00000015484	ENSGALT00000024971	0	BCL9	B-cell CLL/lymphoma 9 [Source:HGNC Symbol;Acc:HGNC:1008]	GO:0005801(cis-Golgi network);GO:0005515(protein binding);GO:0005737(cytoplasm);GO:0005634(nucleus);GO:0005794(Golgi apparatus);GO:0045944(positive regulation of transcription from RNA polymerase II promoter);GO:0035914(skeletal muscle cell differentiation);GO:0008013(beta-catenin binding);GO:0060070(canonical Wnt signaling pathway);GO:0035019(somatic stem cell population maintenance);GO:0014908(…	NA	1.6e-41	2	279,21,	0,14296	-40.8	-39.6	139	5' UTR	1	91725242	91757762	32521	1	five_prime_utr
chr1	91746446	91747236	791	ENSGALG00000015484	ENSGALT00000024971	21204	BCL9	B-cell CLL/lymphoma 9 [Source:HGNC Symbol;Acc:HGNC:1008]	GO:0005801(cis-Golgi network);GO:0005515(protein binding);GO:0005737(cytoplasm);GO:0005634(nucleus);GO:0005794(Golgi apparatus);GO:0045944(positive regulation of transcription from RNA polymerase II promoter);GO:0035914(skeletal muscle cell differentiation);GO:0008013(beta-catenin binding);GO:0060070(canonical Wnt signaling pathway);GO:0035019(somatic stem cell population maintenance);GO:0014908(…	NA	2.5e-51	2	46,284,	0,507	-50.6	-49.4	6.83	Exon (ENSGALT00000024971/ENSGALG00000015484, exon 6 of 9)	1	91725242	91757762	32521	1	CDS
chr1	91747445	91747775	331	ENSGALG00000015484	ENSGALT00000024971	22203	BCL9	B-cell CLL/lymphoma 9 [Source:HGNC Symbol;Acc:HGNC:1008]	GO:0005801(cis-Golgi network);GO:0005515(protein binding);GO:0005737(cytoplasm);GO:0005634(nucleus);GO:0005794(Golgi apparatus);GO:0045944(positive regulation of transcription from RNA polymerase II promoter);GO:0035914(skeletal muscle cell differentiation);GO:0008013(beta-catenin binding);GO:0060070(canonical Wnt signaling pathway);GO:0035019(somatic stem cell population maintenance);GO:0014908(…	NA	1.3e-30	1	331,	0	-29.9	-28.7	6.59	Exon (ENSGALT00000024971/ENSGALG00000015484, exon 7 of 9)	1	91725242	91757762	32521	1	CDS
chr1	91748643	91748853	211	ENSGALG00000015484	ENSGALT00000024971	23401	BCL9	B-cell CLL/lymphoma 9 [Source:HGNC Symbol;Acc:HGNC:1008]	GO:0005801(cis-Golgi network);GO:0005515(protein binding);GO:0005737(cytoplasm);GO:0005634(nucleus);GO:0005794(Golgi apparatus);GO:0045944(positive regulation of transcription from RNA polymerase II promoter);GO:0035914(skeletal muscle cell differentiation);GO:0008013(beta-catenin binding);GO:0060070(canonical Wnt signaling pathway);GO:0035019(somatic stem cell population maintenance);GO:0014908(…	NA	2e-18	1	211,	0	-17.7	-16.7	3.05	Exon (ENSGALT00000024971/ENSGALG00000015484, exon 7 of 9)	1	91725242	91757762	32521	1	CDS
chr1	91750598	91752193	1596	ENSGALG00000015484	ENSGALT00000024971	25356	BCL9	B-cell CLL/lymphoma 9 [Source:HGNC Symbol;Acc:HGNC:1008]	GO:0005801(cis-Golgi network);GO:0005515(protein binding);GO:0005737(cytoplasm);GO:0005634(nucleus);GO:0005794(Golgi apparatus);GO:0045944(positive regulation of transcription from RNA polymerase II promoter);GO:0035914(skeletal muscle cell differentiation);GO:0008013(beta-catenin binding);GO:0060070(canonical Wnt signaling pathway);GO:0035019(somatic stem cell population maintenance);GO:0014908(…	NA	6.3e-24	2	202,38,	0,1558	-23.2	-22.1	3.6	Exon (ENSGALT00000024971/ENSGALG00000015484, exon 8 of 9)	1	91725242	91757762	32521	1	CDS
chr1	91752732	91753421	690	ENSGALG00000015484	ENSGALT00000024971	27490	BCL9	B-cell CLL/lymphoma 9 [Source:HGNC Symbol;Acc:HGNC:1008]	GO:0005801(cis-Golgi network);GO:0005515(protein binding);GO:0005737(cytoplasm);GO:0005634(nucleus);GO:0005794(Golgi apparatus);GO:0045944(positive regulation of transcription from RNA polymerase II promoter);GO:0035914(skeletal muscle cell differentiation);GO:0008013(beta-catenin binding);GO:0060070(canonical Wnt signaling pathway);GO:0035019(somatic stem cell population maintenance);GO:0014908(…	NA	1.3e-99	1	690,	0	-98.9	-97.5	9.88	3' UTR	1	91725242	91757762	32521	1	stop_codon
chr1	94634030	94634480	451	ENSGALG00000015506	ENSGALT00000025002	159625	GBE1	glucan (1,4-alpha-), branching enzyme 1 [Source:HGNC Symbol;Acc:HGNC:4180]	GO:0003824(catalytic activity);GO:0004553(hydrolase activity, hydrolyzing O-glycosyl compounds);GO:0005975(carbohydrate metabolic process);GO:0003844(1,4-alpha-glucan branching enzyme activity);GO:0043169(cation binding);GO:0005978(glycogen biosynthetic process);GO:0070062(extracellular exosome)	00500(Starch and sucrose metabolism)	0	1	451,	0	-379	-Inf	17	3' UTR	1	94474405	94635350	160946	1	three_prime_utr
chr1	95945618	95945738	121	ENSGALG00000015511	ENSGALT00000025009	303070	ROBO1	roundabout guidance receptor 1 [Source:HGNC Symbol;Acc:HGNC:10249]	GO:0005515(protein binding);GO:0005737(cytoplasm);GO:0006919(activation of cysteine-type endopeptidase activity involved in apoptotic process);GO:0007156(homophilic cell adhesion via plasma membrane adhesion molecules);GO:0042802(identical protein binding);GO:0009986(cell surface);GO:0002042(cell migration involved in sprouting angiogenesis);GO:0050772(positive regulation of axonogenesis);GO:0035…	NA	2.6e-10	1	121,	0	-9.59	-8.63	2.89	Exon (ENSGALT00000025009/ENSGALG00000015511, exon 27 of 29)	1	95642548	95948471	305924	1	CDS
chr1	98025037	98025247	211	ENSGALG00000015693	ENSGALT00000025309	88508	USP25	ubiquitin specific peptidase 25 [Source:HGNC Symbol;Acc:HGNC:12624]	GO:0005634(nucleus);GO:0004843(ubiquitin-specific protease activity);GO:0005515(protein binding);GO:0016787(hydrolase activity);GO:0008234(cysteine-type peptidase activity);GO:0008233(peptidase activity);GO:0006511(ubiquitin-dependent protein catabolic process);GO:0006508(proteolysis);GO:0004197(cysteine-type endopeptidase activity);GO:0036459(ubiquitinyl hydrolase activity);GO:0016579(protein de…	NA	1e-39	1	211,	0	-39	-37.8	3.7	3' UTR	1	97936529	98030131	93603	1	stop_codon
chr1	101904366	101911166	6801	ENSGALG00000015763	ENSGALT00000025419	20036	GABPA	GA-binding protein alpha chain [Source:RefSeq peptide;Acc:NP_001007859]	GO:0030154(cell differentiation);GO:0005634(nucleus);GO:0003677(DNA binding);GO:0006355(regulation of transcription, DNA-templated);GO:0043565(sequence-specific DNA binding);GO:0003700(transcription factor activity, sequence-specific DNA binding);GO:0006357(regulation of transcription from RNA polymerase II promoter);GO:0006366(transcription from RNA polymerase II promoter);GO:0000981(RNA polymer…	NA	2e-27	2	155,25,	0,6776	-26.7	-25.6	4.15	Exon (ENSGALT00000025419/ENSGALG00000015763, exon 9 of 10)	1	101884330	101914059	29730	1	CDS
chr1	103332235	103332295	61	ENSGALG00000015813	ENSGALT00000025494	13571	USP16	ubiquitin specific peptidase 16 [Source:HGNC Symbol;Acc:HGNC:12614]	GO:0035522(monoubiquitinated histone H2A deubiquitination);GO:0006357(regulation of transcription from RNA polymerase II promoter);GO:0045944(positive regulation of transcription from RNA polymerase II promoter);GO:0005515(protein binding);GO:0005634(nucleus);GO:0046872(metal ion binding);GO:0004843(ubiquitin-specific protease activity);GO:0008270(zinc ion binding);GO:0045893(positive regulation …	NA	4e-11	1	61,	0	-10.4	-9.4	1.8	Exon (ENSGALT00000025494/ENSGALG00000015813, exon 12 of 17)	1	103318664	103336698	18035	1	CDS
chr1	103443392	103443691	300	ENSGALG00000015828	ENSGALT00000025518	25492	BACH1	BTB and CNC homology 1, basic leucine zipper transcription factor 1 [Source:HGNC Symbol;Acc:HGNC:935]	GO:0005634(nucleus);GO:0003677(DNA binding);GO:0006355(regulation of transcription, DNA-templated);GO:0005515(protein binding);GO:0043565(sequence-specific DNA binding);GO:0003700(transcription factor activity, sequence-specific DNA binding);GO:0005737(cytoplasm);GO:0000122(negative regulation of transcription from RNA polymerase II promoter);GO:0005829(cytosol);GO:0006281(DNA repair);GO:0001078(…	NA	1e-161	1	300,	0	-161	-159	13.2	3' UTR	1	103417900	103443811	25912	1	stop_codon
chr1	104115706	104116156	451	ENSGALG00000015879	ENSGALT00000025595	54987	HUNK	hormonally up-regulated Neu-associated kinase [Source:HGNC Symbol;Acc:HGNC:13326]	GO:0006468(protein phosphorylation);GO:0004672(protein kinase activity);GO:0004713(protein tyrosine kinase activity);GO:0000166(nucleotide binding);GO:0016772(transferase activity, transferring phosphorus-containing groups);GO:0016773(phosphotransferase activity, alcohol group as acceptor);GO:0009103(lipopolysaccharide biosynthetic process);GO:0005524(ATP binding);GO:0004674(protein serine/threon…	NA	1e-246	1	451,	0	-246	-244	10.3	Exon (ENSGALT00000025595/ENSGALG00000015879, exon 12 of 12)	1	104060719	104118405	57687	1	CDS
chr1	104395456	104395666	211	ENSGALG00000015888	ENSGALT00000025609	21824	ENSGALG00000015888	Uncharacterized protein [Source:UniProtKB/TrEMBL;Acc:F1NXQ0]	GO:0030246(carbohydrate binding)	NA	4e-39	1	211,	0	-38.4	-37.2	12	3' UTR	1	104373632	104395666	22035	1	stop_codon
chr1	104629949	104630128	180	ENSGALG00000015938	ENSGALT00000025687	11107	IFNAR2	interferon alpha/beta receptor 2 precursor [Source:RefSeq peptide;Acc:NP_990189]	GO:0005515(protein binding);GO:0007596(blood coagulation);GO:0016021(integral component of membrane);GO:0005615(extracellular space);GO:0005887(integral component of plasma membrane);GO:0019901(protein kinase binding);GO:0035455(response to interferon-alpha);GO:0004905(type I interferon receptor activity);GO:0019962(type I interferon binding);GO:0006357(regulation of transcription from RNA polyme…	04060(Cytokine-cytokine receptor interaction);04620(Toll-like receptor signaling pathway);04630(Jak-STAT signaling pathway);05164(Influenza A);05168(Herpes simplex infection)	1.6e-37	1	180,	0	-36.8	-35.6	4.96	Exon (ENSGALT00000025687/ENSGALG00000015938, exon 10 of 10)	1	104618842	104630128	11287	1	stop_codon
chr1	104642557	104642675	119	ENSGALG00000015941	ENSGALT00000025690	10036	IL10R2	interleukin-10 receptor subunit beta precursor [Source:RefSeq peptide;Acc:NP_990188]	GO:0005515(protein binding)	04060(Cytokine-cytokine receptor interaction);04630(Jak-STAT signaling pathway)	1e-28	1	119,	0	-28	-26.8	3.63	Exon (ENSGALT00000025690/ENSGALG00000015941, exon 7 of 7)	1	104632521	104642675	10155	1	stop_codon
chr1	104669558	104669797	240	ENSGALG00000015942	ENSGALT00000025691	17335	IFNAR1	interferon alpha/beta receptor 1 precursor [Source:RefSeq peptide;Acc:NP_990190]	GO:0004904(interferon receptor activity);GO:0045351(type I interferon biosynthetic process);GO:0050730(regulation of peptidyl-tyrosine phosphorylation);GO:0050718(positive regulation of interleukin-1 beta secretion);GO:0042110(T cell activation);GO:0060337(type I interferon signaling pathway);GO:0019962(type I interferon binding);GO:0004905(type I interferon receptor activity);GO:0035457(cellular…	04060(Cytokine-cytokine receptor interaction);04620(Toll-like receptor signaling pathway);04630(Jak-STAT signaling pathway);05164(Influenza A);05168(Herpes simplex infection)	2.5e-25	1	240,	0	-24.6	-23.5	3.58	3' UTR	1	104652223	104670306	18084	1	stop_codon
chr1	104691072	104691605	534	ENSGALG00000015972	ENSGALT00000025738	7335	IFNGR2	interferon gamma receptor 2 precursor [Source:RefSeq peptide;Acc:NP_001008676]	GO:0005886(plasma membrane);GO:0019221(cytokine-mediated signaling pathway);GO:0004896(cytokine receptor activity);GO:0005515(protein binding);GO:0005783(endoplasmic reticulum);GO:0016021(integral component of membrane)	04060(Cytokine-cytokine receptor interaction);04630(Jak-STAT signaling pathway);05132(Salmonella infection);05164(Influenza A);05168(Herpes simplex infection)	0	1	534,	0	-1450	-Inf	8.67	3' UTR	1	104683737	104692198	8462	1	stop_codon
chr1	104805668	104809882	4215	ENSGALG00000006296	ENSGALT00000010171	17535	ENSGALG00000006296	Uncharacterized protein [Source:UniProtKB/TrEMBL;Acc:E1BX00]	GO:0003676(nucleic acid binding)	NA	1.3e-18	2	59,32,	0,4183	-17.9	-16.9	1.95	Exon (ENSGALT00000010171/ENSGALG00000006296, exon 7 of 10)	1	104788133	104811097	22965	1	CDS
chr1	104892804	104893931	1128	ENSGALG00000016006	ENSGALT00000025788	50367	ITSN1	intersectin 1 [Source:HGNC Symbol;Acc:HGNC:6183]	GO:0019209(kinase activator activity);GO:0042327(positive regulation of phosphorylation);GO:0051897(positive regulation of protein kinase B signaling);GO:0030139(endocytic vesicle);GO:0043524(negative regulation of neuron apoptotic process);GO:0030027(lamellipodium);GO:0007264(small GTPase mediated signal transduction);GO:0005515(protein binding);GO:0005509(calcium ion binding);GO:0035556(intrace…	NA	1e-208	2	230,99,	0,1029	-208	-206	12.5	Exon (ENSGALT00000025788/ENSGALG00000016006, exon 12 of 39)	1	104842437	104956613	114177	1	CDS
chr1	105044878	105045176	299	ENSGALG00000029120	ENSGALT00000046047	1161	SLC5A3	solute carrier family 5 (sodium/myo-inositol cotransporter), member 3 [Source:HGNC Symbol;Acc:HGNC:11038]	GO:0015798(myo-inositol transport);GO:0043576(regulation of respiratory gaseous exchange);GO:0006020(inositol metabolic process);GO:0007422(peripheral nervous system development);GO:0055085(transmembrane transport);GO:0006810(transport);GO:0005215(transporter activity);GO:0016021(integral component of membrane);GO:0016020(membrane)	NA	3.2e-47	1	299,	0	-46.5	-45.3	9.14	Exon (ENSGALT00000046047/ENSGALG00000029120, exon 1 of 1)	1	105043717	105046426	2710	1	CDS
chr1	105045622	105045950	329	ENSGALG00000029120	ENSGALT00000046047	1905	SLC5A3	solute carrier family 5 (sodium/myo-inositol cotransporter), member 3 [Source:HGNC Symbol;Acc:HGNC:11038]	GO:0015798(myo-inositol transport);GO:0043576(regulation of respiratory gaseous exchange);GO:0006020(inositol metabolic process);GO:0007422(peripheral nervous system development);GO:0055085(transmembrane transport);GO:0006810(transport);GO:0005215(transporter activity);GO:0016021(integral component of membrane);GO:0016020(membrane)	NA	1e-129	1	329,	0	-129	-128	9.9	Exon (ENSGALT00000046047/ENSGALG00000029120, exon 1 of 1)	1	105043717	105046426	2710	1	CDS
chr1	106558641	106558789	149	ENSGALG00000016053	ENSGALT00000025866	20203	DYRK1A	dual specificity tyrosine-phosphorylation-regulated kinase 1A [Source:RefSeq peptide;Acc:NP_989881]	GO:0004713(protein tyrosine kinase activity);GO:0000166(nucleotide binding);GO:0016772(transferase activity, transferring phosphorus-containing groups);GO:0006468(protein phosphorylation);GO:0004712(protein serine/threonine/tyrosine kinase activity);GO:0046777(protein autophosphorylation);GO:0005524(ATP binding);GO:0004674(protein serine/threonine kinase activity);GO:0004672(protein kinase activi…	NA	1.6e-19	1	149,	0	-18.8	-17.8	4.01	Exon (ENSGALT00000025866/ENSGALG00000016053, exon 10 of 10)	1	106538438	106559176	20739	1	CDS
chr1	107179056	107180491	1436	ENSGALG00000016059	ENSGALT00000025873	11713	ETS2	Protein C-ets-2 [Source:UniProtKB/Swiss-Prot;Acc:P10157]	GO:0005634(nucleus);GO:0003677(DNA binding);GO:0006355(regulation of transcription, DNA-templated);GO:0006351(transcription, DNA-templated);GO:0043565(sequence-specific DNA binding);GO:0003700(transcription factor activity, sequence-specific DNA binding);GO:0060982(coronary artery morphogenesis);GO:0001569(patterning of blood vessels);GO:0005737(cytoplasm);GO:0005654(nucleoplasm);GO:0005886(plasm…	04320(Dorso-ventral axis formation)	1e-116	2	63,447,	0,989	-116	-115	8.88	3' UTR	1	107167343	107180491	13149	1	stop_codon
chr1	108249006	108249334	329	ENSGALG00000016139	ENSGALT00000025995	50353	BACE2	beta-site APP-cleaving enzyme 2 [Source:HGNC Symbol;Acc:HGNC:934]	GO:0005794(Golgi apparatus);GO:0016787(hydrolase activity);GO:0008233(peptidase activity);GO:0006508(proteolysis);GO:0006509(membrane protein ectodomain proteolysis);GO:0004190(aspartic-type endopeptidase activity);GO:0042985(negative regulation of amyloid precursor protein biosynthetic process)	NA	6.3e-60	1	329,	0	-59.2	-57.8	6.26	3' UTR	1	108198653	108251484	52832	1	stop_codon
chr1	108928612	108928760	149	ENSGALG00000022813	ENSGALT00000036704	2604	NDUFV3	Gallus gallus NADH dehydrogenase (ubiquinone) flavoprotein 3, 10kDa (NDUFV3), nuclear gene encoding mitochondrial protein, transcript variant 1, mRNA. [Source:RefSeq mRNA;Acc:NM_001199170]	GO:0005739(mitochondrion);GO:0005747(mitochondrial respiratory chain complex I);GO:0005654(nucleoplasm);GO:0044822(poly(A) RNA binding)	NA	6.3e-27	1	149,	0	-26.2	-25.1	2.32	Exon (ENSGALT00000036704/ENSGALG00000022813, exon 3 of 3)	1	108926008	108928938	2931	1	CDS
chr1	109373237	109373595	359	ENSGALG00000022808	ENSGALT00000008479	12997	RRP1B	ribosomal RNA processing protein 1 homolog B [Source:RefSeq peptide;Acc:NP_001026505]	GO:0030688(preribosome, small subunit precursor);GO:0006364(rRNA processing)	NA	4e-64	1	359,	0	-63.4	-62	8.98	Exon (ENSGALT00000008479/ENSGALG00000022808, exon 13 of 16)	1	109360240	109382258	22019	1	CDS
chr1	109578859	109579985	1127	ENSGALG00000016206	ENSGALT00000026125	47402	AGPAT3	1-acylglycerol-3-phosphate O-acyltransferase 3 [Source:HGNC Symbol;Acc:HGNC:326]	GO:0008152(metabolic process);GO:0016746(transferase activity, transferring acyl groups);GO:0005886(plasma membrane);GO:0016020(membrane);GO:0005783(endoplasmic reticulum);GO:0042171(lysophosphatidic acid acyltransferase activity)	00561(Glycerolipid metabolism);00564(Glycerophospholipid metabolism)	1e-119	2	197,431,	0,696	-119	-118	9.86	3' UTR	1	109531457	109582644	51188	1	stop_codon
chr1	110143469	110143679	211	ENSGALG00000016215	ENSGALT00000026137	14835	CXorf36	chromosome X open reading frame 36 [Source:HGNC Symbol;Acc:HGNC:25866]	NA	NA	1.3e-24	1	211,	0	-23.9	-22.8	4.72	Exon (ENSGALT00000026137/ENSGALG00000016215, exon 5 of 5)	1	110128634	110143679	15046	1	stop_codon
chr1	110359697	110359787	91	ENSGALG00000028187	ENSGALT00000043269	12261	FUNDC1	Gallus gallus FUN14 domain containing 1 (FUNDC1), transcript variant 1, mRNA. [Source:RefSeq mRNA;Acc:NM_001276363]	GO:0005741(mitochondrial outer membrane);GO:0005515(protein binding);GO:0000422(mitophagy);GO:0001666(response to hypoxia);GO:0031307(integral component of mitochondrial outer membrane)	NA	1.8e-06	1	91,	0	-5.75	-4.85	1.73	3' UTR	1	110347436	110362439	15004	1	three_prime_utr
chr1	110361634	110361843	210	ENSGALG00000028187	ENSGALT00000043269	14198	FUNDC1	Gallus gallus FUN14 domain containing 1 (FUNDC1), transcript variant 1, mRNA. [Source:RefSeq mRNA;Acc:NM_001276363]	GO:0005741(mitochondrial outer membrane);GO:0005515(protein binding);GO:0000422(mitophagy);GO:0001666(response to hypoxia);GO:0031307(integral component of mitochondrial outer membrane)	NA	1.3e-07	1	210,	0	-6.9	-5.98	3.21	3' UTR	1	110347436	110362439	15004	1	three_prime_utr
chr1	111407464	111407582	119	ENSGALG00000016232	ENSGALT00000026174	3512	RPL8	60S ribosomal protein L8 [Source:RefSeq peptide;Acc:NP_001264657]	GO:0005737(cytoplasm);GO:0005730(nucleolus);GO:0016020(membrane);GO:0005925(focal adhesion);GO:0044822(poly(A) RNA binding);GO:0022625(cytosolic large ribosomal subunit);GO:0005622(intracellular);GO:0003723(RNA binding);GO:0005840(ribosome);GO:0003735(structural constituent of ribosome);GO:0006412(translation);GO:0015934(large ribosomal subunit);GO:0005515(protein binding)	NA	1e-266	1	119,	0	-266	-264	6.87	3' UTR	1	111403952	111407582	3631	1	stop_codon
chr1	111735385	111735565	181	ENSGALG00000016245	ENSGALT00000036653	2186	BCOR	BCL6 corepressor [Source:HGNC Symbol;Acc:HGNC:20893]	GO:0003714(transcription corepressor activity);GO:0000122(negative regulation of transcription from RNA polymerase II promoter);GO:0005515(protein binding);GO:0005634(nucleus);GO:0005739(mitochondrion);GO:0044212(transcription regulatory region DNA binding);GO:0031072(heat shock protein binding);GO:0004842(ubiquitin-protein transferase activity);GO:0008134(transcription factor binding);GO:0045892…	NA	2e-17	1	181,	0	-16.7	-15.7	5.96	Exon (ENSGALT00000036653/ENSGALG00000016245, exon 3 of 14)	1	111733199	111889685	156487	1	CDS
chr1	115131214	115131748	535	ENSGALG00000016284	ENSGALT00000026255	26135	TAB3	TGF-beta activated kinase 1/MAP3K7 binding protein 3 [Source:HGNC Symbol;Acc:HGNC:30681]	GO:0005737(cytoplasm);GO:0005654(nucleoplasm);GO:0005515(protein binding);GO:0070062(extracellular exosome);GO:0008270(zinc ion binding)	NA	1e-126	1	535,	0	-126	-124	8.17	Exon (ENSGALT00000026255/ENSGALG00000016284, exon 3 of 8)	1	115105079	115142204	37126	1	CDS
chr1	115131838	115132105	268	ENSGALG00000016284	ENSGALT00000026255	26759	TAB3	TGF-beta activated kinase 1/MAP3K7 binding protein 3 [Source:HGNC Symbol;Acc:HGNC:30681]	GO:0005737(cytoplasm);GO:0005654(nucleoplasm);GO:0005515(protein binding);GO:0070062(extracellular exosome);GO:0008270(zinc ion binding)	NA	2.5e-57	1	268,	0	-56.6	-55.3	4.96	Exon (ENSGALT00000026255/ENSGALG00000016284, exon 3 of 8)	1	115105079	115142204	37126	1	CDS
chr1	117691427	117691576	150	ENSGALG00000016345	ENSGALT00000026363	297	KLHL15	kelch-like protein 15 isoform 2 [Source:RefSeq peptide;Acc:NP_001025973]	GO:0005515(protein binding)	NA	2e-16	1	150,	0	-15.7	-14.7	3.19	Exon (ENSGALT00000026363/ENSGALG00000016345, exon 1 of 3)	1	117691130	117701595	10466	1	CDS
chr1	117698870	117699078	209	ENSGALG00000016345	ENSGALT00000026363	7740	KLHL15	kelch-like protein 15 isoform 2 [Source:RefSeq peptide;Acc:NP_001025973]	GO:0005515(protein binding)	NA	6.3e-20	1	209,	0	-19.2	-18.1	8.59	Exon (ENSGALT00000026363/ENSGALG00000016345, exon 2 of 3)	1	117691130	117701595	10466	1	CDS
chr1	117700554	117700762	209	ENSGALG00000016345	ENSGALT00000026363	9424	KLHL15	kelch-like protein 15 isoform 2 [Source:RefSeq peptide;Acc:NP_001025973]	GO:0005515(protein binding)	NA	6.3e-17	1	209,	0	-16.2	-15.1	5.27	3' UTR	1	117691130	117701595	10466	1	three_prime_utr
chr1	119243266	119246664	3399	ENSGALG00000016410	ENSGALT00000026468	0	EIF1AY	eukaryotic translation initiation factor 1A, Y chromosome [Source:RefSeq peptide;Acc:NP_001025975]	GO:0003723(RNA binding);GO:0006412(translation);GO:0006413(translational initiation);GO:0003743(translation initiation factor activity);GO:0005515(protein binding)	NA	0	3	86,104,15,	0,1845,3384	-537	-Inf	5.54	5' UTR	1	119243266	119250553	7288	1	CDS
chr1	119314448	119325006	10559	ENSGALG00000016415	ENSGALT00000026478	189	MAP7D2	MAP7 domain containing 2 [Source:HGNC Symbol;Acc:HGNC:25899]	GO:0005737(cytoplasm);GO:0005874(microtubule);GO:0005198(structural molecule activity);GO:0000226(microtubule cytoskeleton organization);GO:0015630(microtubule cytoskeleton)	NA	1e-118	3	76,164,59,	0,3086,10500	-118	-116	13.8	Exon (ENSGALT00000026478/ENSGALG00000016415, exon 2 of 16)	1	119314259	119348635	34377	1	CDS
chr1	119342241	119345735	3495	ENSGALG00000016415	ENSGALT00000026478	27982	MAP7D2	MAP7 domain containing 2 [Source:HGNC Symbol;Acc:HGNC:25899]	GO:0005737(cytoplasm);GO:0005874(microtubule);GO:0005198(structural molecule activity);GO:0000226(microtubule cytoskeleton organization);GO:0015630(microtubule cytoskeleton)	NA	0	5	103,208,105,54,38,	0,1238,1591,2895,3457	-339	-Inf	18.9	Exon (ENSGALT00000026478/ENSGALG00000016415, exon 10 of 16)	1	119314259	119348635	34377	1	CDS
chr1	119562716	119570055	7340	ENSGALG00000016420	ENSGALT00000026488	164528	SH3KBP1	SH3 domain-containing kinase-binding protein 1 [Source:RefSeq peptide;Acc:NP_001025976]	GO:0008360(regulation of cell shape);GO:0007010(cytoskeleton organization);GO:0016477(cell migration);GO:0005515(protein binding);GO:0005911(cell-cell junction);GO:0030139(endocytic vesicle)	04144(Endocytosis)	2.5e-20	2	31,59,	0,7281	-19.6	-18.5	2.01	Exon (ENSGALT00000026488/ENSGALG00000016420, exon 7 of 18)	1	119398188	119620052	221865	1	CDS
chr1	119617290	119619695	2406	ENSGALG00000016420	ENSGALT00000026488	219102	SH3KBP1	SH3 domain-containing kinase-binding protein 1 [Source:RefSeq peptide;Acc:NP_001025976]	GO:0008360(regulation of cell shape);GO:0007010(cytoskeleton organization);GO:0016477(cell migration);GO:0005515(protein binding);GO:0005911(cell-cell junction);GO:0030139(endocytic vesicle)	04144(Endocytosis)	6.3e-85	2	51,308,	0,2098	-84.2	-82.8	4.86	3' UTR	1	119398188	119620052	221865	1	stop_codon
chr1	119832241	119832480	240	ENSGALG00000016511	ENSGALT00000026640	20493	ADGRG2	adhesion G protein-coupled receptor G2 [Source:HGNC Symbol;Acc:HGNC:4516]	GO:0005886(plasma membrane);GO:0007166(cell surface receptor signaling pathway);GO:0004888(transmembrane signaling receptor activity);GO:0007218(neuropeptide signaling pathway);GO:0004930(G-protein coupled receptor activity);GO:0070062(extracellular exosome);GO:0009986(cell surface);GO:0016021(integral component of membrane);GO:0016020(membrane);GO:0007186(G-protein coupled receptor signaling pat…	NA	3.2e-58	1	240,	0	-57.5	-56.2	6.38	3' UTR	1	119811748	119834097	22350	1	stop_codon
chr1	120856464	120856793	330	ENSGALG00000016548	ENSGALT00000026700	0	SYAP1	synapse-associated protein 1 [Source:RefSeq peptide;Acc:NP_001264666]	GO:0005737(cytoplasm);GO:0005654(nucleoplasm);GO:0005794(Golgi apparatus);GO:0005515(protein binding);GO:0070062(extracellular exosome);GO:0005634(nucleus)	NA	1e-126	1	330,	0	-126	-124	49.1	5' UTR	1	120837814	120856743	18930	2	start_codon
chr1	122247813	122281626	33814	ENSGALG00000016574	ENSGALT00000026750	7610	GEMIN8	gem nuclear organelle associated protein 8 [Source:HGNC Symbol;Acc:HGNC:26044]	GO:0005634(nucleus);GO:0005737(cytoplasm);GO:0005829(cytosol);GO:0000387(spliceosomal snRNP assembly);GO:0005515(protein binding);GO:0032797(SMN complex);GO:0034719(SMN-Sm protein complex)	NA	1e-152	3	160,253,62,	0,19036,33752	-152	-150	5.72	3' UTR	1	122240203	122281715	41513	1	stop_codon
chr1	123762560	123762770	211	ENSGALG00000016602	ENSGALT00000036617	111558	ARHGAP6	Rho GTPase activating protein 6 [Source:HGNC Symbol;Acc:HGNC:676]	GO:0005737(cytoplasm);GO:0051895(negative regulation of focal adhesion assembly);GO:0010518(positive regulation of phospholipase activity);GO:0016004(phospholipase activator activity);GO:0043274(phospholipase binding);GO:0007202(activation of phospholipase C activity);GO:0051497(negative regulation of stress fiber assembly);GO:0005622(intracellular);GO:0007165(signal transduction);GO:0005096(GTPa…	NA	1.3e-16	1	211,	0	-15.9	-14.9	9.17	Exon (ENSGALT00000036617/ENSGALG00000016602, exon 13 of 13)	1	123651002	123765375	114374	1	CDS
chr1	123762860	123763129	270	ENSGALG00000016602	ENSGALT00000036617	111858	ARHGAP6	Rho GTPase activating protein 6 [Source:HGNC Symbol;Acc:HGNC:676]	GO:0005737(cytoplasm);GO:0051895(negative regulation of focal adhesion assembly);GO:0010518(positive regulation of phospholipase activity);GO:0016004(phospholipase activator activity);GO:0043274(phospholipase binding);GO:0007202(activation of phospholipase C activity);GO:0051497(negative regulation of stress fiber assembly);GO:0005622(intracellular);GO:0007165(signal transduction);GO:0005096(GTPa…	NA	1e-18	1	270,	0	-18	-16.9	13.9	3' UTR	1	123651002	123765375	114374	1	stop_codon
chr1	127842283	127842581	299	ENSGALG00000016648	ENSGALT00000026880	14126	ENSGALG00000016648	Uncharacterized protein [Source:UniProtKB/TrEMBL;Acc:E1BYN0]	GO:0003824(catalytic activity);GO:0008152(metabolic process);GO:0008484(sulfuric ester hydrolase activity)	NA	1e-84	1	299,	0	-84	-82.6	9.99	3' UTR	1	127828157	127842611	14455	1	stop_codon
chr1	128044776	128045044	269	ENSGALG00000028601	ENSGALT00000046050	1819	ZBED1	zinc finger, BED-type containing 1 [Source:HGNC Symbol;Acc:HGNC:447]	GO:0003677(DNA binding);GO:0003676(nucleic acid binding);GO:0046983(protein dimerization activity);GO:0005634(nucleus);GO:0005737(cytoplasm);GO:0015629(actin cytoskeleton);GO:0005515(protein binding)	NA	3.2e-43	1	269,	0	-42.5	-41.2	13.1	Exon (ENSGALT00000046050/ENSGALG00000028601, exon 1 of 1)	1	128042957	128045044	2088	1	stop_codon
chr1	128477890	128479752	1863	ENSGALG00000016689	ENSGALT00000026928	239	ASMTL	acetylserotonin O-methyltransferase-like [Source:HGNC Symbol;Acc:HGNC:751]	GO:0032259(methylation);GO:0005737(cytoplasm);GO:0008171(O-methyltransferase activity);GO:0005515(protein binding)	NA	1e-61	2	156,54,	0,1809	-61	-59.7	6.3	5' UTR	1	128477651	128507401	29751	1	start_codon
chr1	129354666	129354936	271	ENSGALG00000016702	ENSGALT00000026955	51744	PPP2R3B	protein phosphatase 2 regulatory subunit B'', beta [Source:HGNC Symbol;Acc:HGNC:13417]	GO:0005509(calcium ion binding);GO:0005515(protein binding)	NA	5e-27	1	271,	0	-26.3	-25.2	6.03	3' UTR	1	129302922	129356735	53814	1	three_prime_utr
chr1	129355446	129355536	91	ENSGALG00000016702	ENSGALT00000026955	52524	PPP2R3B	protein phosphatase 2 regulatory subunit B'', beta [Source:HGNC Symbol;Acc:HGNC:13417]	GO:0005509(calcium ion binding);GO:0005515(protein binding)	NA	1.1e-08	1	91,	0	-7.97	-7.03	2.52	3' UTR	1	129302922	129356735	53814	1	three_prime_utr
chr1	129658686	129659075	390	ENSGALG00000016734	ENSGALT00000027004	38207	SLC9A7	solute carrier family 9, subfamily A (NHE7, cation proton antiporter 7), member 7 [Source:HGNC Symbol;Acc:HGNC:17123]	GO:0055085(transmembrane transport);GO:0006811(ion transport);GO:0006810(transport);GO:1902600(hydrogen ion transmembrane transport);GO:0035725(sodium ion transmembrane transport);GO:0006814(sodium ion transport);GO:0006812(cation transport);GO:0015297(antiporter activity);GO:0015385(sodium:proton antiporter activity);GO:0006885(regulation of pH);GO:0015299(solute:proton antiporter activity);GO:0…	NA	1e-304	1	390,	0	-304	-302	18.2	3' UTR	1	129620479	129659911	39433	1	stop_codon
chr1	129659612	129659851	240	ENSGALG00000016734	ENSGALT00000027004	39133	SLC9A7	solute carrier family 9, subfamily A (NHE7, cation proton antiporter 7), member 7 [Source:HGNC Symbol;Acc:HGNC:17123]	GO:0055085(transmembrane transport);GO:0006811(ion transport);GO:0006810(transport);GO:1902600(hydrogen ion transmembrane transport);GO:0035725(sodium ion transmembrane transport);GO:0006814(sodium ion transport);GO:0006812(cation transport);GO:0015297(antiporter activity);GO:0015385(sodium:proton antiporter activity);GO:0006885(regulation of pH);GO:0015299(solute:proton antiporter activity);GO:0…	NA	6.3e-54	1	240,	0	-53.2	-51.9	7.57	3' UTR	1	129620479	129659911	39433	1	three_prime_utr
chr1	129948361	129949124	764	ENSGALG00000016739	ENSGALT00000027018	87898	HERC2	E3 ubiquitin-protein ligase HERC2 [Source:RefSeq peptide;Acc:NP_001239305]	GO:0005743(mitochondrial inner membrane);GO:0007283(spermatogenesis);GO:0046872(metal ion binding);GO:0005515(protein binding);GO:0008270(zinc ion binding);GO:0020037(heme binding);GO:0016567(protein ubiquitination);GO:0016874(ligase activity);GO:0004842(ubiquitin-protein transferase activity);GO:0005634(nucleus);GO:0005737(cytoplasm);GO:0016020(membrane);GO:0031625(ubiquitin protein ligase bindi…	04120(Ubiquitin mediated proteolysis)	6.3e-24	2	115,65,	0,699	-23.2	-22.1	2.16	Exon (ENSGALT00000027018/ENSGALG00000016739, exon 82 of 92)	1	129860463	129965042	104580	1	CDS
chr1	129964173	129964353	181	ENSGALG00000016739	ENSGALT00000027018	103710	HERC2	E3 ubiquitin-protein ligase HERC2 [Source:RefSeq peptide;Acc:NP_001239305]	GO:0005743(mitochondrial inner membrane);GO:0007283(spermatogenesis);GO:0046872(metal ion binding);GO:0005515(protein binding);GO:0008270(zinc ion binding);GO:0020037(heme binding);GO:0016567(protein ubiquitination);GO:0016874(ligase activity);GO:0004842(ubiquitin-protein transferase activity);GO:0005634(nucleus);GO:0005737(cytoplasm);GO:0016020(membrane);GO:0031625(ubiquitin protein ligase bindi…	04120(Ubiquitin mediated proteolysis)	7.9e-34	1	181,	0	-33.1	-31.9	2.09	3' UTR	1	129860463	129965042	104580	1	stop_codon
chr1	131149160	131149309	150	ENSGALG00000016746	ENSGALT00000027031	110648	ATP10A	ATPase, class V, type 10A [Source:HGNC Symbol;Acc:HGNC:13542]	GO:0000287(magnesium ion binding);GO:0008152(metabolic process);GO:0000166(nucleotide binding);GO:0046872(metal ion binding);GO:0016787(hydrolase activity);GO:0098655(cation transmembrane transport);GO:0019829(cation-transporting ATPase activity);GO:0006812(cation transport);GO:0045332(phospholipid translocation);GO:0015914(phospholipid transport);GO:0004012(phospholipid-translocating ATPase acti…	NA	6.3e-12	1	150,	0	-11.2	-10.2	3.67	Exon (ENSGALT00000027031/ENSGALG00000016746, exon 21 of 21)	1	131038512	131149938	111427	1	CDS
chr1	131267215	131267605	391	ENSGALG00000016747	ENSGALT00000027040	18209	UBE3A	ubiquitin protein ligase E3A [Source:HGNC Symbol;Acc:HGNC:12496]	GO:0016874(ligase activity);GO:0004842(ubiquitin-protein transferase activity);GO:0005515(protein binding);GO:0061630(ubiquitin protein ligase activity);GO:0031398(positive regulation of protein ubiquitination);GO:0051865(protein autoubiquitination);GO:0070936(protein K48-linked ubiquitination);GO:0042752(regulation of circadian rhythm);GO:2000058(regulation of protein ubiquitination involved in …	NA	3.2e-34	1	391,	0	-33.5	-32.4	4.04	Exon (ENSGALT00000027040/ENSGALG00000016747, exon 5 of 12)	1	131249006	131286295	37290	1	CDS
chr1	131516381	131521548	5168	ENSGALG00000016751	ENSGALT00000036592	73162	TMEM131	transmembrane protein 131 [Source:RefSeq peptide;Acc:NP_001012712]	NA	NA	1e-257	2	529,101,	0,5067	-257	-256	11.6	Exon (ENSGALT00000036592/ENSGALG00000016751, exon 31 of 41)	1	131443219	131531601	88383	1	CDS
chr1	131857164	131857459	296	ENSGALG00000016758	ENSGALT00000027059	177	LIPT1	lipoyltransferase 1, mitochondrial [Source:RefSeq peptide;Acc:NP_001264683]	GO:0016740(transferase activity);GO:0006464(cellular protein modification process);GO:0009249(protein lipoylation);GO:0005739(mitochondrion)	NA	6.3e-38	1	296,	0	-37.2	-36	3.99	Exon (ENSGALT00000027059/ENSGALG00000016758, exon 1 of 1)	1	131856987	131858108	1122	1	CDS
chr1	131857872	131857990	119	ENSGALG00000016758	ENSGALT00000027059	885	LIPT1	lipoyltransferase 1, mitochondrial [Source:RefSeq peptide;Acc:NP_001264683]	GO:0016740(transferase activity);GO:0006464(cellular protein modification process);GO:0009249(protein lipoylation);GO:0005739(mitochondrion)	NA	1.9e-09	1	119,	0	-8.72	-7.77	3	Exon (ENSGALT00000027059/ENSGALG00000016758, exon 1 of 1)	1	131856987	131858108	1122	1	CDS
chr1	131866835	131867089	255	ENSGALG00000016760	ENSGALT00000030243	28	ENSGALG00000016760	Uncharacterized protein [Source:UniProtKB/TrEMBL;Acc:F1NJT0]	GO:0005739(mitochondrion)	03010(Ribosome)	2.5e-12	2	23,64,	0,191	-11.6	-10.6	1.55	Exon (ENSGALT00000030243/ENSGALG00000016760, exon 1 of 5)	1	131866807	131869199	2393	1	CDS
chr1	131925106	131927463	2358	ENSGALG00000016764	ENSGALT00000027066	30	EIF5B	eukaryotic translation initiation factor 5B [Source:RefSeq peptide;Acc:NP_001033585]	GO:0000166(nucleotide binding);GO:0006184(obsolete GTP catabolic process);GO:0005525(GTP binding);GO:0003924(GTPase activity);GO:0005737(cytoplasm);GO:0003743(translation initiation factor activity);GO:0006446(regulation of translational initiation);GO:0005515(protein binding);GO:0044822(poly(A) RNA binding)	03013(RNA transport)	0	5	98,85,649,221,146,	0,189,661,1789,2212	-949	-Inf	41.8	Exon (ENSGALT00000027066/ENSGALG00000016764, exon 1 of 23)	1	131925076	131944008	18933	1	CDS
chr1	131929500	131933028	3529	ENSGALG00000016764	ENSGALT00000027066	4424	EIF5B	eukaryotic translation initiation factor 5B [Source:RefSeq peptide;Acc:NP_001033585]	GO:0000166(nucleotide binding);GO:0006184(obsolete GTP catabolic process);GO:0005525(GTP binding);GO:0003924(GTPase activity);GO:0005737(cytoplasm);GO:0003743(translation initiation factor activity);GO:0006446(regulation of translational initiation);GO:0005515(protein binding);GO:0044822(poly(A) RNA binding)	03013(RNA transport)	0	3	45,81,174,	0,1488,3355	-397	-Inf	8.63	Exon (ENSGALT00000027066/ENSGALG00000016764, exon 7 of 23)	1	131925076	131944008	18933	1	CDS
chr1	132519631	132521284	1654	ENSGALG00000016772	ENSGALT00000027078	1001	PDCL3	phosducin-like protein 3 [Source:RefSeq peptide;Acc:NP_001025983]	GO:0005634(nucleus);GO:0005737(cytoplasm);GO:0006457(protein folding);GO:0005515(protein binding);GO:0001938(positive regulation of endothelial cell proliferation);GO:0045766(positive regulation of angiogenesis);GO:0044183(protein binding involved in protein folding);GO:0050730(regulation of peptidyl-tyrosine phosphorylation);GO:2000059(negative regulation of protein ubiquitination involved in ub…	NA	1e-201	3	72,91,77,	0,1154,1577	-201	-199	4.5	Exon (ENSGALT00000027078/ENSGALG00000016772, exon 2 of 6)	1	132518630	132524289	5660	1	CDS
chr1	132523871	132524080	210	ENSGALG00000016772	ENSGALT00000027078	5241	PDCL3	phosducin-like protein 3 [Source:RefSeq peptide;Acc:NP_001025983]	GO:0005634(nucleus);GO:0005737(cytoplasm);GO:0006457(protein folding);GO:0005515(protein binding);GO:0001938(positive regulation of endothelial cell proliferation);GO:0045766(positive regulation of angiogenesis);GO:0044183(protein binding involved in protein folding);GO:0050730(regulation of peptidyl-tyrosine phosphorylation);GO:2000059(negative regulation of protein ubiquitination involved in ub…	NA	1e-64	1	210,	0	-64	-62.7	5.69	3' UTR	1	132518630	132524289	5660	1	three_prime_utr
chr1	132730613	132730702	90	ENSGALG00000016775	ENSGALT00000027081	4837	RPL31	60S ribosomal protein L31 [Source:RefSeq peptide;Acc:NP_001264684]	GO:0005622(intracellular);GO:0005840(ribosome);GO:0003735(structural constituent of ribosome);GO:0006412(translation);GO:0016020(membrane);GO:0005925(focal adhesion);GO:0044822(poly(A) RNA binding);GO:0070062(extracellular exosome);GO:0022625(cytosolic large ribosomal subunit)	03010(Ribosome)	7.9e-57	1	90,	0	-56.1	-54.8	3.05	3' UTR	1	132725776	132731147	5372	1	stop_codon
chr1	132813245	132813571	327	ENSGALG00000016777	ENSGALT00000027087	10183	CNOT11	CCR4-NOT transcription complex subunit 11 [Source:HGNC Symbol;Acc:HGNC:25217]	GO:0005515(protein binding);GO:0030014(CCR4-NOT complex)	NA	1e-211	1	327,	0	-211	-209	10.8	3' UTR	1	132803062	132814520	11459	1	stop_codon
chr1	133040806	133050497	9692	ENSGALG00000016781	ENSGALT00000008104	104233	MAP4K4	mitogen-activated protein kinase kinase kinase kinase 4 [Source:HGNC Symbol;Acc:HGNC:6866]	GO:0004713(protein tyrosine kinase activity);GO:0016772(transferase activity, transferring phosphorus-containing groups);GO:0006468(protein phosphorylation);GO:0005198(structural molecule activity);GO:0050790(regulation of catalytic activity);GO:0005083;GO:0019028(viral capsid);GO:0005524(ATP binding);GO:0004674(protein serine/threonine kinase activity);GO:0004672(protein kinase activity)	NA	0	3	119,162,78,	0,7352,9614	-327	-Inf	10.9	Exon (ENSGALT00000008104/ENSGALG00000016781, exon 12 of 32)	1	132936573	133084109	147537	1	CDS
chr1	133182909	133183448	540	ENSGALG00000016783	ENSGALT00000036580	19227	IL1R1	interleukin-1 receptor type 1 precursor [Source:RefSeq peptide;Acc:NP_990816]	GO:0019221(cytokine-mediated signaling pathway);GO:0005515(protein binding);GO:0004908(interleukin-1 receptor activity);GO:0070498(interleukin-1-mediated signaling pathway);GO:0004909(interleukin-1, Type I, activating receptor activity);GO:0007165(signal transduction)	04010(MAPK signaling pathway);04060(Cytokine-cytokine receptor interaction);04210(Apoptosis)	1e-153	1	540,	0	-153	-152	5.48	3' UTR	1	133163682	133183150	19469	1	stop_codon
chr1	133185006	133185156	151	ENSGALG00000016783	ENSGALT00000027100	20033	IL1R1	interleukin-1 receptor type 1 precursor [Source:RefSeq peptide;Acc:NP_990816]	GO:0019221(cytokine-mediated signaling pathway);GO:0005515(protein binding);GO:0004908(interleukin-1 receptor activity);GO:0070498(interleukin-1-mediated signaling pathway);GO:0004909(interleukin-1, Type I, activating receptor activity);GO:0007165(signal transduction)	04010(MAPK signaling pathway);04060(Cytokine-cytokine receptor interaction);04210(Apoptosis)	2e-29	1	151,	0	-28.7	-27.5	2.08	3' UTR	1	133164973	133185156	20184	1	three_prime_utr
chr1	133205713	133206132	420	ENSGALG00000016784	ENSGALT00000036577	15152	ENSGALG00000016784	Uncharacterized protein [Source:UniProtKB/TrEMBL;Acc:E1BZV9]	GO:0019221(cytokine-mediated signaling pathway);GO:0005515(protein binding);GO:0004908(interleukin-1 receptor activity);GO:0070498(interleukin-1-mediated signaling pathway);GO:0004909(interleukin-1, Type I, activating receptor activity);GO:0007165(signal transduction)	NA	3.2e-56	1	420,	0	-55.5	-54.2	17.1	3' UTR	1	133190561	133209036	18476	1	three_prime_utr
chr1	134706411	134706979	569	ENSGALG00000016799	ENSGALT00000027121	72484	NCK2	cytoplasmic protein NCK2 [Source:RefSeq peptide;Acc:NP_001025985]	GO:0005515(protein binding);GO:0045944(positive regulation of transcription from RNA polymerase II promoter);GO:0005783(endoplasmic reticulum);GO:0030838(positive regulation of actin filament polymerization);GO:0033137(negative regulation of peptidyl-serine phosphorylation);GO:0042102(positive regulation of T cell proliferation);GO:1903912(negative regulation of endoplasmic reticulum stress-induc…	NA	1e-114	1	569,	0	-114	-113	10.9	Exon (ENSGALT00000027121/ENSGALG00000016799, exon 4 of 5)	1	134633927	134714716	80790	1	CDS
chr1	135780901	135780991	91	ENSGALG00000016808	ENSGALT00000036568	17014	ENSGALG00000016808	NA	GO:0005515(protein binding);GO:0008270(zinc ion binding);GO:0006457(protein folding);GO:0003755(peptidyl-prolyl cis-trans isomerase activity);GO:0000413(protein peptidyl-prolyl isomerization);GO:0046907(intracellular transport)	03013(RNA transport)	1.5e-07	1	91,	0	-6.83	-5.91	2.1	Exon (ENSGALT00000036568/ENSGALG00000016808, exon 21 of 30)	1	135763887	135793418	29532	1	CDS
chr1	135792939	135793238	300	ENSGALG00000016808	ENSGALT00000036568	29052	ENSGALG00000016808	NA	GO:0005515(protein binding);GO:0008270(zinc ion binding);GO:0006457(protein folding);GO:0003755(peptidyl-prolyl cis-trans isomerase activity);GO:0000413(protein peptidyl-prolyl isomerization);GO:0046907(intracellular transport)	03013(RNA transport)	1e-305	1	300,	0	-305	-303	7.54	3' UTR	1	135763887	135793418	29532	1	stop_codon
chr1	136153861	136154279	419	ENSGALG00000016810	ENSGALT00000027141	227509	SH3RF3	SH3 domain containing ring finger 3 [Source:HGNC Symbol;Acc:HGNC:24699]	GO:0005515(protein binding)	NA	6.3e-33	1	419,	0	-32.2	-31	25.3	3' UTR	1	135926352	136157713	231362	1	stop_codon
chr1	136156608	136156817	210	ENSGALG00000016810	ENSGALT00000027141	230256	SH3RF3	SH3 domain containing ring finger 3 [Source:HGNC Symbol;Acc:HGNC:24699]	GO:0005515(protein binding)	NA	6.3e-15	1	210,	0	-14.2	-13.2	7.8	3' UTR	1	135926352	136157713	231362	1	three_prime_utr
chr1	136197260	136198068	809	ENSGALG00000026360	ENSGALT00000045618	448	SOWAHC	sosondowah ankyrin repeat domain family member C [Source:HGNC Symbol;Acc:HGNC:26149]	GO:0005515(protein binding)	NA	1e-138	1	809,	0	-138	-137	12.2	3' UTR	1	136196812	136198516	1705	1	three_prime_utr
chr1	137993701	137993937	237	ENSGALG00000026287	ENSGALT00000044015	0	ENSGALG00000026287	Uncharacterized protein [Source:UniProtKB/TrEMBL;Acc:R4GG86]	NA	NA	6.3e-26	1	237,	0	-25.2	-24.1	11	Exon (ENSGALT00000044015/ENSGALG00000026287, exon 1 of 1)	1	137993701	137994702	1002	1	CDS
chr1	137994202	137994466	265	ENSGALG00000016839	ENSGALT00000027194	1398	IRS2	insulin receptor substrate 2 [Source:HGNC Symbol;Acc:HGNC:6126]	GO:0032024(positive regulation of insulin secretion);GO:0002053(positive regulation of mesenchymal cell proliferation);GO:0002903(negative regulation of B cell apoptotic process);GO:0033673(negative regulation of kinase activity);GO:0043548(phosphatidylinositol 3-kinase binding);GO:0030335(positive regulation of cell migration);GO:0009749(response to glucose);GO:0008283(cell proliferation);GO:000…	NA	4e-16	1	265,	0	-15.4	-14.4	8.77	Exon (ENSGALT00000044015/ENSGALG00000026287, exon 1 of 1)	1	137992924	137995864	2941	2	CDS
chr1	138371156	138372583	1428	ENSGALG00000016843	ENSGALT00000027208	123532	COL4A2	collagen, type IV, alpha 2 precursor [Source:RefSeq peptide;Acc:NP_001155862]	GO:0071560(cellular response to transforming growth factor beta stimulus);GO:0005587(collagen type IV trimer);GO:0005604(basement membrane);GO:0031012(extracellular matrix);GO:0006351(transcription, DNA-templated);GO:0005201(extracellular matrix structural constituent);GO:0005581(collagen trimer);GO:0043231(intracellular membrane-bounded organelle);GO:0005515(protein binding);GO:0070062(extracell…	04510(Focal adhesion);04512(ECM-receptor interaction)	1.3e-70	3	98,126,16,	0,943,1412	-69.9	-68.6	6.12	Exon (ENSGALT00000027208/ENSGALG00000016843, exon 31 of 47)	1	138247624	138387983	140360	1	CDS
chr1	138547492	138548174	683	ENSGALG00000016849	ENSGALT00000027219	711	ING1	inhibitor of growth family member 1 [Source:HGNC Symbol;Acc:HGNC:6062]	GO:0005634(nucleus);GO:0046872(metal ion binding);GO:0005515(protein binding);GO:0008270(zinc ion binding);GO:0008285(negative regulation of cell proliferation);GO:0010941(regulation of cell death);GO:0016568(chromatin modification);GO:0006606(protein import into nucleus);GO:0045893(positive regulation of transcription, DNA-templated)	NA	1e-226	1	683,	0	-226	-225	18	Exon (ENSGALT00000027219/ENSGALG00000016849, exon 2 of 2)	1	138546781	138548174	1394	1	stop_codon
chr1	140312368	140321749	9382	ENSGALG00000016855	ENSGALT00000027231	266	ARGLU1	Arginine and glutamate-rich protein 1 [Source:UniProtKB/Swiss-Prot;Acc:Q5ZL35]	GO:0005654(nucleoplasm);GO:0005739(mitochondrion);GO:0005515(protein binding)	NA	0	4	347,226,84,318,	0,5339,7935,9064	-332	-Inf	7.64	3' UTR	1	140312102	140322310	10209	1	stop_codon
chr1	143230186	143230654	469	ENSGALG00000022758	ENSGALT00000036535	29	GGACT	gamma-glutamylamine cyclotransferase [Source:HGNC Symbol;Acc:HGNC:25100]	GO:0005515(protein binding);GO:0003839(gamma-glutamylcyclotransferase activity);GO:0070062(extracellular exosome);GO:0042219(cellular modified amino acid catabolic process)	NA	0	1	469,	0	-639	-Inf	2.86	Exon (ENSGALT00000036535/ENSGALG00000022758, exon 1 of 1)	1	143230157	143230654	498	1	CDS
chr1	151896468	151897001	534	ENSGALG00000016906	ENSGALT00000027327	326	SPRY2	protein sprouty homolog 2 [Source:RefSeq peptide;Acc:NP_990131]	GO:0043066(negative regulation of apoptotic process);GO:0005515(protein binding);GO:0019901(protein kinase binding);GO:0010628(positive regulation of gene expression);GO:0071902(positive regulation of protein serine/threonine kinase activity);GO:0033138(positive regulation of peptidyl-serine phosphorylation);GO:0051897(positive regulation of protein kinase B signaling);GO:0070374(positive regulat…	04630(Jak-STAT signaling pathway)	1e-163	1	534,	0	-163	-161	15.6	Exon (ENSGALT00000027327/ENSGALG00000016906, exon 1 of 1)	1	151896142	151897919	1778	1	CDS
chr1	152367277	152367577	301	ENSGALG00000016910	ENSGALT00000027331	47946	RBM26	RNA binding motif protein 26 [Source:HGNC Symbol;Acc:HGNC:20327]	GO:0000166(nucleotide binding);GO:0003676(nucleic acid binding);GO:0046872(metal ion binding);GO:0003723(RNA binding);GO:0006397(mRNA processing)	NA	1.6e-91	1	301,	0	-90.8	-89.4	302	3' UTR	1	152319331	152367787	48457	1	three_prime_utr
chr1	153141684	153142192	509	ENSGALG00000016912	ENSGALT00000036512	16411	EDNRB	endothelin receptor type B precursor [Source:RefSeq peptide;Acc:NP_001001127]	GO:0004930(G-protein coupled receptor activity);GO:0004871(signal transducer activity);GO:0042310(vasoconstriction);GO:0086100(endothelin receptor signaling pathway);GO:0004962(endothelin receptor activity);GO:0048484(enteric nervous system development);GO:0008217(regulation of blood pressure);GO:0000122(negative regulation of transcription from RNA polymerase II promoter);GO:0005515(protein bind…	NA	0	1	509,	0	-779	-Inf	11.5	3' UTR	1	153125273	153143030	17758	1	three_prime_utr
chr1	153685577	153685665	89	ENSGALG00000016918	ENSGALT00000027350	4745	ENSGALG00000016918	Uncharacterized protein [Source:UniProtKB/TrEMBL;Acc:E1BQD1]	NA	NA	7.2e-10	1	89,	0	-9.14	-8.18	4.94	3' UTR	1	153680832	153685665	4834	1	three_prime_utr
chr1	154954555	154954704	150	ENSGALG00000016926	ENSGALT00000036508	163012	KLF12	Kruppel-like factor 12 [Source:HGNC Symbol;Acc:HGNC:6346]	GO:0003676(nucleic acid binding);GO:0046872(metal ion binding);GO:0005737(cytoplasm);GO:0003677(DNA binding);GO:0005654(nucleoplasm);GO:0003700(transcription factor activity, sequence-specific DNA binding);GO:0000122(negative regulation of transcription from RNA polymerase II promoter);GO:0005515(protein binding);GO:0006355(regulation of transcription, DNA-templated);GO:0045944(positive regulatio…	NA	7.9e-16	1	150,	0	-15.1	-14	3.4	Exon (ENSGALT00000036508/ENSGALG00000016926, exon 4 of 8)	1	154791543	155045502	253960	1	CDS
chr1	155028377	155045502	17126	ENSGALG00000016926	ENSGALT00000036508	236834	KLF12	Kruppel-like factor 12 [Source:HGNC Symbol;Acc:HGNC:6346]	GO:0003676(nucleic acid binding);GO:0046872(metal ion binding);GO:0005737(cytoplasm);GO:0003677(DNA binding);GO:0005654(nucleoplasm);GO:0003700(transcription factor activity, sequence-specific DNA binding);GO:0000122(negative regulation of transcription from RNA polymerase II promoter);GO:0005515(protein binding);GO:0006355(regulation of transcription, DNA-templated);GO:0045944(positive regulatio…	NA	3.2e-34	2	27,182,	0,16944	-33.5	-32.3	5.09	Exon (ENSGALT00000036508/ENSGALG00000016926, exon 7 of 8)	1	154791543	155045502	253960	1	stop_codon
chr1	165152677	165153872	1196	ENSGALG00000016949	ENSGALT00000027397	6702	WBP4	WW domain-binding protein 4 [Source:RefSeq peptide;Acc:NP_001025995]	GO:0005634(nucleus);GO:0003676(nucleic acid binding);GO:0046872(metal ion binding);GO:0005515(protein binding);GO:0008270(zinc ion binding);GO:0005654(nucleoplasm);GO:0005886(plasma membrane);GO:0016607(nuclear speck);GO:0045292(mRNA cis splicing, via spliceosome);GO:0070064(proline-rich region binding);GO:0005681(spliceosomal complex)	NA	4e-40	3	40,124,166,	0,133,1030	-39.4	-38.2	4.42	Exon (ENSGALT00000027397/ENSGALG00000016949, exon 3 of 10)	1	165145975	165167892	21918	1	CDS
chr1	165164187	165164367	181	ENSGALG00000016949	ENSGALT00000027397	18212	WBP4	WW domain-binding protein 4 [Source:RefSeq peptide;Acc:NP_001025995]	GO:0005634(nucleus);GO:0003676(nucleic acid binding);GO:0046872(metal ion binding);GO:0005515(protein binding);GO:0008270(zinc ion binding);GO:0005654(nucleoplasm);GO:0005886(plasma membrane);GO:0016607(nuclear speck);GO:0045292(mRNA cis splicing, via spliceosome);GO:0070064(proline-rich region binding);GO:0005681(spliceosomal complex)	NA	2e-38	1	181,	0	-37.7	-36.5	4.67	3' UTR	1	165145975	165167892	21918	1	stop_codon
chr1	166055461	166055550	90	ENSGALG00000016965	ENSGALT00000027417	24159	DNAJC15	Gallus gallus DnaJ (Hsp40) homolog, subfamily C, member 15 (DNAJC15), transcript variant 2, mRNA. [Source:RefSeq mRNA;Acc:NM_001277777]	GO:1902957(negative regulation of mitochondrial electron transport, NADH to ubiquinone);GO:0019216(regulation of lipid metabolic process);GO:0031333(negative regulation of protein complex assembly);GO:0009267(cellular response to starvation);GO:0005743(mitochondrial inner membrane);GO:0005739(mitochondrion);GO:0005515(protein binding)	NA	7.9e-15	1	90,	0	-14.1	-13	2.44	3' UTR	1	166031302	166055788	24487	1	three_prime_utr
chr1	167055413	167055681	269	ENSGALG00000016974	ENSGALT00000027426	89443	GTF2F2	general transcription factor IIF subunit 2 [Source:HGNC Symbol;Acc:HGNC:4653]	GO:0005634(nucleus);GO:0003824(catalytic activity);GO:0006367(transcription initiation from RNA polymerase II promoter);GO:0006200(obsolete ATP catabolic process);GO:0008026(ATP-dependent helicase activity);GO:0006366(transcription from RNA polymerase II promoter);GO:0005674(transcription factor TFIIF complex);GO:0005524(ATP binding);GO:0015630(microtubule cytoskeleton);GO:0005515(protein binding)	NA	1e-118	1	269,	0	-118	-116	6.4	3' UTR	1	166965970	167057679	91710	1	stop_codon
chr1	167056904	167057023	120	ENSGALG00000016974	ENSGALT00000027426	90934	GTF2F2	general transcription factor IIF subunit 2 [Source:HGNC Symbol;Acc:HGNC:4653]	GO:0005634(nucleus);GO:0003824(catalytic activity);GO:0006367(transcription initiation from RNA polymerase II promoter);GO:0006200(obsolete ATP catabolic process);GO:0008026(ATP-dependent helicase activity);GO:0006366(transcription from RNA polymerase II promoter);GO:0005674(transcription factor TFIIF complex);GO:0005524(ATP binding);GO:0015630(microtubule cytoskeleton);GO:0005515(protein binding)	NA	1.3e-12	1	120,	0	-11.9	-10.9	9.79	3' UTR	1	166965970	167057679	91710	1	three_prime_utr
chr1	167087106	167087583	478	ENSGALG00000016979	ENSGALT00000027432	6463	SLC25A30	solute carrier family 25 member 30 [Source:HGNC Symbol;Acc:HGNC:27371]	GO:0006810(transport);GO:0031966(mitochondrial membrane);GO:0006839(mitochondrial transport);GO:0016021(integral component of membrane);GO:0016020(membrane);GO:0005739(mitochondrion)	NA	0	1	478,	0	-530	-Inf	6.02	3' UTR	1	167080643	167087881	7239	1	three_prime_utr
chr1	167164613	167164790	178	ENSGALG00000016981	ENSGALT00000027435	2140	SPERT	Spermatid-associated protein [Source:UniProtKB/Swiss-Prot;Acc:A1KXM5]	GO:0005515(protein binding);GO:0016023(cytoplasmic membrane-bounded vesicle)	NA	2.5e-15	1	178,	0	-14.6	-13.6	8.56	Exon (ENSGALT00000027435/ENSGALG00000016981, exon 2 of 2)	1	167162473	167165115	2643	1	CDS
chr1	167974545	167975119	575	ENSGALG00000016994	ENSGALT00000027454	411	NUDT15	nudix hydrolase 15 [Source:HGNC Symbol;Acc:HGNC:23063]	GO:0016787(hydrolase activity);GO:0008413(8-oxo-7,8-dihydroguanosine triphosphate pyrophosphatase activity);GO:0006203(dGTP catabolic process);GO:0035539(8-oxo-7,8-dihydrodeoxyguanosine triphosphate pyrophosphatase activity)	NA	7.9e-54	2	69,343,	0,232	-53.1	-51.9	3.29	3' UTR	1	167974134	167975472	1339	1	stop_codon
chr1	168208728	168208845	118	ENSGALG00000017001	ENSGALT00000027463	673	CYSLTR2	cysteinyl leukotriene receptor 2 [Source:HGNC Symbol;Acc:HGNC:18274]	GO:0005515(protein binding);GO:0004930(G-protein coupled receptor activity);GO:0016021(integral component of membrane);GO:0007186(G-protein coupled receptor signaling pathway);GO:0016020(membrane);GO:0061737(leukotriene signaling pathway);GO:0001631(cysteinyl leukotriene receptor activity)	NA	7.2e-07	1	118,	0	-6.14	-5.23	3.23	Exon (ENSGALT00000027463/ENSGALG00000017001, exon 1 of 1)	1	168208055	168209020	966	1	CDS
chr1	168407012	168407251	240	ENSGALG00000017002	ENSGALT00000027464	111709	FNDC3A	fibronectin type-III domain-containing protein 3a [Source:RefSeq peptide;Acc:NP_001012844]	GO:0005515(protein binding);GO:0016020(membrane);GO:0005794(Golgi apparatus);GO:0044822(poly(A) RNA binding);GO:0007286(spermatid development);GO:0001669(acrosomal vesicle);GO:0031410(cytoplasmic vesicle);GO:0005829(cytosol);GO:0016337(single organismal cell-cell adhesion);GO:0009566(fertilization);GO:0012506(vesicle membrane);GO:0060009(Sertoli cell development)	NA	1.3e-49	1	240,	0	-48.9	-47.6	2.76	Exon (ENSGALT00000027464/ENSGALG00000017002, exon 26 of 26)	1	168295303	168407311	112009	1	CDS
chr1	168518506	168518626	121	ENSGALG00000017006	ENSGALT00000027470	15168	SETDB2	SET domain, bifurcated 2 [Source:HGNC Symbol;Acc:HGNC:20263]	GO:0005634(nucleus);GO:0003677(DNA binding);GO:0005515(protein binding);GO:0008270(zinc ion binding);GO:0005694(chromosome);GO:0034968(histone lysine methylation);GO:0018024(histone-lysine N-methyltransferase activity);GO:0007067(mitotic nuclear division);GO:0007059(chromosome segregation);GO:0046974(histone methyltransferase activity (H3-K9 specific));GO:0051567(histone H3-K9 methylation)	00310(Lysine degradation)	2.5e-14	1	121,	0	-13.6	-12.6	2.38	Exon (ENSGALT00000027470/ENSGALG00000017006, exon 12 of 14)	1	168503338	168521971	18634	1	CDS
chr1	168671501	168672369	869	ENSGALG00000017011	ENSGALT00000027478	3798	TRIM13	tripartite motif containing 13 [Source:HGNC Symbol;Acc:HGNC:9976]	GO:0005737(cytoplasm);GO:0046872(metal ion binding);GO:0005515(protein binding);GO:0008270(zinc ion binding);GO:0005622(intracellular);GO:0004871(signal transducer activity);GO:0007165(signal transduction);GO:0004842(ubiquitin-protein transferase activity);GO:0030433(ER-associated ubiquitin-dependent protein catabolic process);GO:0051092(positive regulation of NF-kappaB transcription factor activ…	NA	5e-96	1	869,	0	-95.3	-93.9	21.9	Exon (ENSGALT00000027478/ENSGALG00000017011, exon 4 of 4)	1	168667703	168672579	4877	1	CDS
chr1	168672459	168672579	121	ENSGALG00000017011	ENSGALT00000027478	4756	TRIM13	tripartite motif containing 13 [Source:HGNC Symbol;Acc:HGNC:9976]	GO:0005737(cytoplasm);GO:0046872(metal ion binding);GO:0005515(protein binding);GO:0008270(zinc ion binding);GO:0005622(intracellular);GO:0004871(signal transducer activity);GO:0007165(signal transduction);GO:0004842(ubiquitin-protein transferase activity);GO:0030433(ER-associated ubiquitin-dependent protein catabolic process);GO:0051092(positive regulation of NF-kappaB transcription factor activ…	NA	7.9e-13	1	121,	0	-12.1	-11.1	3.64	Exon (ENSGALT00000027478/ENSGALG00000017011, exon 4 of 4)	1	168667703	168672579	4877	1	stop_codon
chr1	169517062	169517182	121	ENSGALG00000017019	ENSGALT00000027490	64608	WDFY2	WD repeat and FYVE domain-containing protein 2 [Source:RefSeq peptide;Acc:NP_001073218]	GO:0046872(metal ion binding);GO:0005515(protein binding);GO:0005769(early endosome);GO:0001934(positive regulation of protein phosphorylation);GO:0031982(vesicle);GO:0045600(positive regulation of fat cell differentiation);GO:0005737(cytoplasm)	NA	2e-25	1	121,	0	-24.7	-23.6	2.37	3' UTR	1	169452454	169518079	65626	1	three_prime_utr
chr1	169517690	169517870	181	ENSGALG00000017019	ENSGALT00000027490	65236	WDFY2	WD repeat and FYVE domain-containing protein 2 [Source:RefSeq peptide;Acc:NP_001073218]	GO:0046872(metal ion binding);GO:0005515(protein binding);GO:0005769(early endosome);GO:0001934(positive regulation of protein phosphorylation);GO:0031982(vesicle);GO:0045600(positive regulation of fat cell differentiation);GO:0005737(cytoplasm)	NA	1e-113	1	181,	0	-113	-112	6.63	3' UTR	1	169452454	169518079	65626	1	three_prime_utr
chr1	169729758	169729937	180	ENSGALG00000017026	ENSGALT00000027510	18551	VPS36	vacuolar protein sorting 36 homolog (S. cerevisiae) [Source:HGNC Symbol;Acc:HGNC:20312]	GO:0043130(ubiquitin binding);GO:0032266(phosphatidylinositol-3-phosphate binding);GO:0008022(protein C-terminus binding);GO:0005829(cytosol);GO:0005768(endosome);GO:0005515(protein binding);GO:0070062(extracellular exosome);GO:0031902(late endosome membrane);GO:0005770(late endosome);GO:0005764(lysosome)	NA	5e-18	1	180,	0	-17.3	-16.2	3.57	3' UTR	1	169711207	169731846	20640	1	stop_codon
chr1	169730176	169730265	90	ENSGALG00000017026	ENSGALT00000027510	18969	VPS36	vacuolar protein sorting 36 homolog (S. cerevisiae) [Source:HGNC Symbol;Acc:HGNC:20312]	GO:0043130(ubiquitin binding);GO:0032266(phosphatidylinositol-3-phosphate binding);GO:0008022(protein C-terminus binding);GO:0005829(cytosol);GO:0005768(endosome);GO:0005515(protein binding);GO:0070062(extracellular exosome);GO:0031902(late endosome membrane);GO:0005770(late endosome);GO:0005764(lysosome)	NA	7.8e-08	1	90,	0	-7.11	-6.19	2.13	3' UTR	1	169711207	169731846	20640	1	three_prime_utr
chr1	169841951	169849142	7192	ENSGALG00000017033	ENSGALT00000027520	14173	MRPS31	mitochondrial ribosomal protein S31 [Source:HGNC Symbol;Acc:HGNC:16632]	GO:0003735(structural constituent of ribosome);GO:0005763(mitochondrial small ribosomal subunit);GO:0005730(nucleolus);GO:0005739(mitochondrion);GO:0019904(protein domain specific binding);GO:0005515(protein binding);GO:0044822(poly(A) RNA binding)	NA	2e-56	3	14,208,16,	0,6710,7176	-55.7	-54.4	3.44	Exon (ENSGALT00000027520/ENSGALG00000017033, exon 8 of 10)	1	169827778	169849142	21365	1	CDS
chr1	169934853	169935033	181	ENSGALG00000017034	ENSGALT00000027522	57801	FKHR	Gallus gallus forkhead box O1 (FOXO1), mRNA. [Source:RefSeq mRNA;Acc:NM_204328]	GO:0005634(nucleus);GO:0003677(DNA binding);GO:0006355(regulation of transcription, DNA-templated);GO:0006351(transcription, DNA-templated);GO:0043565(sequence-specific DNA binding);GO:0003700(transcription factor activity, sequence-specific DNA binding);GO:0006357(regulation of transcription from RNA polymerase II promoter);GO:0006366(transcription from RNA polymerase II promoter);GO:0000981(RNA…	NA	2e-17	1	181,	0	-16.7	-15.7	4.73	Exon (ENSGALT00000027522/ENSGALG00000017034, exon 2 of 2)	1	169877052	169935660	58609	1	CDS
chr1	170556106	170556255	150	ENSGALG00000017038	ENSGALT00000027527	14494	PROSER1	proline and serine rich 1 [Source:HGNC Symbol;Acc:HGNC:20291]	NA	NA	5e-15	1	150,	0	-14.3	-13.3	2.47	Exon (ENSGALT00000027527/ENSGALG00000017038, exon 11 of 13)	1	170541612	170559163	17552	1	CDS
chr1	171922192	171922432	241	ENSGALG00000017053	ENSGALT00000027550	90	SPG20	spastic paraplegia 20 (Troyer syndrome) [Source:HGNC Symbol;Acc:HGNC:18514]	GO:0005737(cytoplasm);GO:0005886(plasma membrane);GO:0031625(ubiquitin protein ligase binding);GO:0030496(midbody);GO:0005741(mitochondrial outer membrane);GO:0005515(protein binding);GO:0051301(cell division);GO:0051881(regulation of mitochondrial membrane potential);GO:0009838(abscission);GO:0005811(lipid particle);GO:0045202(synapse);GO:0060612(adipose tissue development);GO:0030514(negative r…	NA	5e-41	1	241,	0	-40.3	-39.1	7.15	Exon (ENSGALT00000027550/ENSGALG00000017053, exon 1 of 7)	1	171922102	171931316	9215	1	CDS
chr1	174414281	174416709	2429	ENSGALG00000017082	ENSGALT00000027593	2586	HMGB1	High mobility group protein B1 [Source:UniProtKB/Swiss-Prot;Acc:Q9YH06]	GO:0005634(nucleus);GO:0003677(DNA binding);GO:0006355(regulation of transcription, DNA-templated);GO:0006338(chromatin remodeling);GO:0003682(chromatin binding);GO:0005694(chromosome);GO:0005615(extracellular space);GO:0006357(regulation of transcription from RNA polymerase II promoter);GO:0016829(lyase activity);GO:0003700(transcription factor activity, sequence-specific DNA binding);GO:0006954…	03410(Base excision repair)	0	2	167,219,	0,2210	-720	-Inf	7.19	3' UTR	1	174411695	174418072	6378	1	stop_codon
chr1	174708435	174708495	61	ENSGALG00000017085	ENSGALT00000027598	21324	cat-1	high affinity cationic amino acid transporter 1 [Source:RefSeq peptide;Acc:NP_001138962]	GO:0055085(transmembrane transport);GO:0006810(transport);GO:0015171(amino acid transmembrane transporter activity);GO:0006865(amino acid transport);GO:0003333(amino acid transmembrane transport);GO:0016020(membrane);GO:0005515(protein binding);GO:0016021(integral component of membrane);GO:0015181(arginine transmembrane transporter activity);GO:1903826(arginine transmembrane transport);GO:0015809…	NA	9.1e-08	1	61,	0	-7.04	-6.11	3.67	Exon (ENSGALT00000027598/ENSGALG00000017085, exon 2 of 12)	1	174687111	174726955	39845	1	CDS
chr1	175450490	175450729	240	ENSGALG00000017096	ENSGALT00000027616	238	LNX2	ligand of numb-protein X 2 [Source:HGNC Symbol;Acc:HGNC:20421]	GO:0046872(metal ion binding);GO:0005515(protein binding);GO:0008270(zinc ion binding);GO:0051260(protein homooligomerization);GO:0030165(PDZ domain binding)	NA	7.9e-23	1	240,	0	-22.1	-21	8.75	Exon (ENSGALT00000027616/ENSGALG00000017096, exon 1 of 9)	1	175450252	175475674	25423	1	CDS
chr1	175513860	175514091	232	ENSGALG00000017097	ENSGALT00000027620	2793	MTIF3	Gallus gallus mitochondrial translational initiation factor 3 (MTIF3), nuclear gene encoding mitochondrial protein, transcript variant 1, mRNA. [Source:RefSeq mRNA;Acc:NM_001277799]	GO:0006413(translational initiation);GO:0003743(translation initiation factor activity);GO:0005515(protein binding);GO:0008135(translation factor activity, RNA binding);GO:0043024(ribosomal small subunit binding);GO:0070124(mitochondrial translational initiation);GO:0032790(ribosome disassembly)	NA	0	1	232,	0	-344	-Inf	27.9	3' UTR	1	175511067	175514091	3025	1	stop_codon
chr1	175957324	175957473	150	ENSGALG00000017105	ENSGALT00000027631	5066	RNF6	ring finger protein (C3H2C3 type) 6 [Source:HGNC Symbol;Acc:HGNC:10069]	GO:0046872(metal ion binding);GO:0005515(protein binding);GO:0008270(zinc ion binding);GO:0005634(nucleus);GO:0005737(cytoplasm);GO:0031965(nuclear membrane);GO:0006355(regulation of transcription, DNA-templated);GO:0043231(intracellular membrane-bounded organelle);GO:0004842(ubiquitin-protein transferase activity);GO:0045893(positive regulation of transcription, DNA-templated);GO:0050681(androge…	NA	5.1e-10	1	150,	0	-9.29	-8.33	4.13	Exon (ENSGALT00000027631/ENSGALG00000017105, exon 3 of 3)	1	175952258	175958160	5903	1	CDS
chr1	175957593	175957891	299	ENSGALG00000017105	ENSGALT00000027631	5335	RNF6	ring finger protein (C3H2C3 type) 6 [Source:HGNC Symbol;Acc:HGNC:10069]	GO:0046872(metal ion binding);GO:0005515(protein binding);GO:0008270(zinc ion binding);GO:0005634(nucleus);GO:0005737(cytoplasm);GO:0031965(nuclear membrane);GO:0006355(regulation of transcription, DNA-templated);GO:0043231(intracellular membrane-bounded organelle);GO:0004842(ubiquitin-protein transferase activity);GO:0045893(positive regulation of transcription, DNA-templated);GO:0050681(androge…	NA	2e-50	1	299,	0	-49.7	-48.4	5.61	Exon (ENSGALT00000027631/ENSGALG00000017105, exon 3 of 3)	1	175952258	175958160	5903	1	CDS
chr1	176723912	176724091	180	ENSGALG00000017118	ENSGALT00000027655	68042	MIPEP	mitochondrial intermediate peptidase [Source:HGNC Symbol;Acc:HGNC:7104]	GO:0046872(metal ion binding);GO:0008237(metallopeptidase activity);GO:0004222(metalloendopeptidase activity);GO:0016787(hydrolase activity);GO:0008233(peptidase activity);GO:0006508(proteolysis);GO:0005739(mitochondrion)	NA	2e-34	1	180,	0	-33.7	-32.5	10.1	3' UTR	1	176655870	176725970	70101	1	three_prime_utr
chr1	177851920	177852009	90	ENSGALG00000017128	ENSGALT00000036444	3567	SKA3	spindle and kinetochore associated complex subunit 3 [Source:HGNC Symbol;Acc:HGNC:20262]	GO:0007067(mitotic nuclear division);GO:0005515(protein binding);GO:0031110(regulation of microtubule polymerization or depolymerization);GO:0007059(chromosome segregation);GO:0000940(condensed chromosome outer kinetochore);GO:0005876(spindle microtubule)	NA	1.3e-07	1	90,	0	-6.87	-5.95	6.57	Exon (ENSGALT00000036444/ENSGALG00000017128, exon 5 of 15)	1	177848353	177857843	9491	1	CDS
chr1	178153991	178154140	150	ENSGALG00000017135	ENSGALT00000030086	49222	CRYL1	lambda-crystallin homolog [Source:RefSeq peptide;Acc:NP_001026001]	GO:0005737(cytoplasm);GO:0016491(oxidoreductase activity);GO:0055114(oxidation-reduction process);GO:0016616(oxidoreductase activity, acting on the CH-OH group of donors, NAD or NADP as acceptor);GO:0070403(NAD+ binding);GO:0046168(glycerol-3-phosphate catabolic process);GO:0003857(3-hydroxyacyl-CoA dehydrogenase activity);GO:0006631(fatty acid metabolic process);GO:0050662(coenzyme binding);GO:0…	00040(Pentose and glucuronate interconversions)	6.3e-28	1	150,	0	-27.2	-26.1	1.98	3' UTR	1	178104769	178156860	52092	1	stop_codon
chr1	178404360	178404600	241	ENSGALG00000017142	ENSGALT00000036438	60	PSPC1	Paraspeckle component 1 [Source:UniProtKB/Swiss-Prot;Acc:Q5ZK88]	GO:0042382(paraspeckles);GO:0042752(regulation of circadian rhythm);GO:0001047(core promoter binding);GO:0005654(nucleoplasm);GO:0045892(negative regulation of transcription, DNA-templated);GO:0005515(protein binding);GO:0003723(RNA binding);GO:0005730(nucleolus);GO:0044822(poly(A) RNA binding);GO:0005737(cytoplasm);GO:0005634(nucleus);GO:0000166(nucleotide binding);GO:0006355(regulation of trans…	NA	6.3e-82	1	241,	0	-81.2	-79.8	6.22	5' UTR	1	178404300	178443186	38887	1	start_codon
chr1	178415223	178435161	19939	ENSGALG00000017142	ENSGALT00000036438	10923	PSPC1	Paraspeckle component 1 [Source:UniProtKB/Swiss-Prot;Acc:Q5ZK88]	GO:0042382(paraspeckles);GO:0042752(regulation of circadian rhythm);GO:0001047(core promoter binding);GO:0005654(nucleoplasm);GO:0045892(negative regulation of transcription, DNA-templated);GO:0005515(protein binding);GO:0003723(RNA binding);GO:0005730(nucleolus);GO:0044822(poly(A) RNA binding);GO:0005737(cytoplasm);GO:0005634(nucleus);GO:0000166(nucleotide binding);GO:0006355(regulation of trans…	NA	1e-109	3	63,109,39,	0,1551,19900	-109	-108	3.56	Exon (ENSGALT00000036438/ENSGALG00000017142, exon 5 of 9)	1	178404300	178443186	38887	1	CDS
chr1	178442736	178442946	211	ENSGALG00000017142	ENSGALT00000036438	38436	PSPC1	Paraspeckle component 1 [Source:UniProtKB/Swiss-Prot;Acc:Q5ZK88]	GO:0042382(paraspeckles);GO:0042752(regulation of circadian rhythm);GO:0001047(core promoter binding);GO:0005654(nucleoplasm);GO:0045892(negative regulation of transcription, DNA-templated);GO:0005515(protein binding);GO:0003723(RNA binding);GO:0005730(nucleolus);GO:0044822(poly(A) RNA binding);GO:0005737(cytoplasm);GO:0005634(nucleus);GO:0000166(nucleotide binding);GO:0006355(regulation of trans…	NA	1.3e-44	1	211,	0	-43.9	-42.6	3.63	3' UTR	1	178404300	178443186	38887	1	stop_codon
chr1	178881428	178885893	4466	ENSGALG00000017153	ENSGALT00000021058	27899	RDX	radixin [Source:RefSeq peptide;Acc:NP_990082]	GO:0005615(extracellular space);GO:0005886(plasma membrane);GO:0003779(actin binding);GO:0008360(regulation of cell shape);GO:0043087(regulation of GTPase activity);GO:0005925(focal adhesion);GO:0005515(protein binding);GO:0044822(poly(A) RNA binding);GO:0030335(positive regulation of cell migration);GO:0070062(extracellular exosome);GO:0010628(positive regulation of gene expression);GO:0071944(c…	04810(Regulation of actin cytoskeleton)	0	4	118,131,161,10,	0,763,3592,4456	-744	-Inf	8.07	Exon (ENSGALT00000021058/ENSGALG00000017153, exon 8 of 13)	1	178853529	178888410	34882	1	CDS
chr1	178887961	178888051	91	ENSGALG00000017153	ENSGALT00000021058	34432	RDX	radixin [Source:RefSeq peptide;Acc:NP_990082]	GO:0005615(extracellular space);GO:0005886(plasma membrane);GO:0003779(actin binding);GO:0008360(regulation of cell shape);GO:0043087(regulation of GTPase activity);GO:0005925(focal adhesion);GO:0005515(protein binding);GO:0044822(poly(A) RNA binding);GO:0030335(positive regulation of cell migration);GO:0070062(extracellular exosome);GO:0010628(positive regulation of gene expression);GO:0071944(c…	04810(Regulation of actin cytoskeleton)	3.2e-13	1	91,	0	-12.5	-11.5	1.41	3' UTR	1	178853529	178888410	34882	1	stop_codon
chr1	179483751	179484738	988	ENSGALG00000017158	ENSGALT00000027711	6445	KDELC2	KDEL motif containing 2 [Source:HGNC Symbol;Acc:HGNC:28496]	NA	NA	2.5e-27	2	22,126,	0,862	-26.6	-25.4	5.16	Exon (ENSGALT00000027711/ENSGALG00000017158, exon 6 of 7)	1	179477306	179484738	7433	1	stop_codon
chr1	179586758	179587177	420	ENSGALG00000017162	ENSGALT00000027716	15430	NPAT	nuclear protein, ataxia-telangiectasia locus [Source:HGNC Symbol;Acc:HGNC:7896]	GO:0005634(nucleus);GO:0000083(regulation of transcription involved in G1/S transition of mitotic cell cycle);GO:0005737(cytoplasm);GO:0005654(nucleoplasm);GO:0008022(protein C-terminus binding);GO:0003714(transcription corepressor activity);GO:1903507(negative regulation of nucleic acid-templated transcription);GO:0003713(transcription coactivator activity);GO:0045893(positive regulation of tran…	NA	1e-69	1	420,	0	-69	-67.6	7.31	Exon (ENSGALT00000027716/ENSGALG00000017162, exon 17 of 18)	1	179571328	179589477	18150	1	CDS
chr1	179893680	179893890	211	ENSGALG00000017171	ENSGALT00000027735	15392	CWF19L2	CWF19-like 2, cell cycle control (S. pombe) [Source:HGNC Symbol;Acc:HGNC:26508]	GO:0003824(catalytic activity);GO:0008152(metabolic process)	NA	2e-11	1	211,	0	-10.7	-9.71	4.94	Exon (ENSGALT00000027735/ENSGALG00000017171, exon 8 of 19)	1	179878288	179941666	63379	1	CDS
chr1	180384939	180385148	210	ENSGALG00000017177	ENSGALT00000027745	210	MSANTD4	Myb/SANT-like DNA-binding domain containing 4 with coiled-coils [Source:HGNC Symbol;Acc:HGNC:29383]	GO:0003682(chromatin binding);GO:0005634(nucleus)	NA	7.9e-27	1	210,	0	-26.1	-25	4.75	Exon (ENSGALT00000027745/ENSGALG00000017177, exon 1 of 2)	1	180384729	180387691	2963	1	CDS
chr1	180387032	180387361	330	ENSGALG00000017177	ENSGALT00000027745	2303	MSANTD4	Myb/SANT-like DNA-binding domain containing 4 with coiled-coils [Source:HGNC Symbol;Acc:HGNC:29383]	GO:0003682(chromatin binding);GO:0005634(nucleus)	NA	1e-191	1	330,	0	-191	-189	14	Exon (ENSGALT00000027745/ENSGALG00000017177, exon 2 of 2)	1	180384729	180387691	2963	1	CDS
chr1	184726717	184728630	1914	ENSGALG00000017207	ENSGALT00000027813	0	CWC15	protein CWC15 homolog [Source:RefSeq peptide;Acc:NP_001264752]	GO:0005681(spliceosomal complex);GO:0000398(mRNA splicing, via spliceosome);GO:0005634(nucleus);GO:0005515(protein binding);GO:0071013(catalytic step 2 spliceosome)	03040(Spliceosome)	4e-64	2	74,76,	0,1838	-63.4	-62.1	3.1	5' UTR	1	184726717	184741355	14639	1	start_codon
chr1	184740299	184741325	1027	ENSGALG00000017207	ENSGALT00000027813	13582	CWC15	protein CWC15 homolog [Source:RefSeq peptide;Acc:NP_001264752]	GO:0005681(spliceosomal complex);GO:0000398(mRNA splicing, via spliceosome);GO:0005634(nucleus);GO:0005515(protein binding);GO:0071013(catalytic step 2 spliceosome)	03040(Spliceosome)	1e-77	2	108,311,	0,716	-77	-75.6	5.5	3' UTR	1	184726717	184741355	14639	1	stop_codon
chr1	184894227	184895853	1627	ENSGALG00000017211	ENSGALT00000027819	13034	MRE11A	double-strand break repair protein MRE11 [Source:RefSeq peptide;Acc:NP_990109]	GO:0003677(DNA binding);GO:0005654(nucleoplasm);GO:0008022(protein C-terminus binding);GO:0008408(3'-5' exonuclease activity);GO:0090305(nucleic acid phosphodiester bond hydrolysis);GO:0006974(cellular response to DNA damage stimulus);GO:0005515(protein binding);GO:0000781(chromosome, telomeric region);GO:0030870(Mre11 complex);GO:0007062(sister chromatid cohesion);GO:0004003(ATP-dependent DNA he…	NA	1.3e-17	3	69,63,49,	0,659,1578	-16.9	-15.8	3.53	Exon (ENSGALT00000027819/ENSGALG00000017211, exon 12 of 19)	1	184881193	184902136	20944	1	CDS
chr1	185163809	185163987	179	ENSGALG00000017226	ENSGALT00000027840	54280	CCDC67	coiled-coil domain containing 67 [Source:HGNC Symbol;Acc:HGNC:26344]	GO:0000166(nucleotide binding);GO:0098536(deuterosome);GO:0098535(de novo centriole assembly);GO:0005515(protein binding);GO:1903251(multi-ciliated epithelial cell differentiation)	NA	2.5e-11	1	179,	0	-10.6	-9.6	2.73	3' UTR	1	185152454	185218267	65814	2	CDS
chr1	187481971	187482120	150	ENSGALG00000017239	ENSGALT00000027869	15158	ENSGALG00000017239	NA	GO:0016787(hydrolase activity);GO:0008234(cysteine-type peptidase activity);GO:0008233(peptidase activity);GO:0006508(proteolysis)	04142(Lysosome)	1e-50	1	150,	0	-50	-48.7	1.78	Exon (ENSGALT00000027869/ENSGALG00000017239, exon 7 of 7)	1	187466813	187482868	16056	1	CDS
chr1	187482479	187482808	330	ENSGALG00000017239	ENSGALT00000027869	15666	ENSGALG00000017239	NA	GO:0016787(hydrolase activity);GO:0008234(cysteine-type peptidase activity);GO:0008233(peptidase activity);GO:0006508(proteolysis)	04142(Lysosome)	1e-215	1	330,	0	-215	-214	5.28	3' UTR	1	187466813	187482868	16056	1	three_prime_utr
chr1	187936740	187936919	180	ENSGALG00000017242	ENSGALT00000027873	1394	7	Frizzled-4 [Source:UniProtKB/Swiss-Prot;Acc:Q9IA05]	GO:0007275(multicellular organismal development);GO:0005886(plasma membrane);GO:0007166(cell surface receptor signaling pathway);GO:0004888(transmembrane signaling receptor activity);GO:0016055(Wnt signaling pathway);GO:0004930(G-protein coupled receptor activity);GO:0004871(signal transducer activity);GO:0005515(protein binding);GO:0042813(Wnt-activated receptor activity);GO:0035567(non-canonica…	04310(Wnt signaling pathway);04916(Melanogenesis)	7.9e-22	1	180,	0	-21.1	-20	3.17	Exon (ENSGALT00000027873/ENSGALG00000017242, exon 2 of 2)	1	187935346	187939781	4436	1	CDS
chr1	187937158	187938171	1014	ENSGALG00000017242	ENSGALT00000027873	1812	7	Frizzled-4 [Source:UniProtKB/Swiss-Prot;Acc:Q9IA05]	GO:0007275(multicellular organismal development);GO:0005886(plasma membrane);GO:0007166(cell surface receptor signaling pathway);GO:0004888(transmembrane signaling receptor activity);GO:0016055(Wnt signaling pathway);GO:0004930(G-protein coupled receptor activity);GO:0004871(signal transducer activity);GO:0005515(protein binding);GO:0042813(Wnt-activated receptor activity);GO:0035567(non-canonica…	04310(Wnt signaling pathway);04916(Melanogenesis)	0	1	1014,	0	-1300	-Inf	23.9	3' UTR	1	187935346	187939781	4436	1	stop_codon
chr1	187938440	187938797	358	ENSGALG00000017242	ENSGALT00000027873	3094	7	Frizzled-4 [Source:UniProtKB/Swiss-Prot;Acc:Q9IA05]	GO:0007275(multicellular organismal development);GO:0005886(plasma membrane);GO:0007166(cell surface receptor signaling pathway);GO:0004888(transmembrane signaling receptor activity);GO:0016055(Wnt signaling pathway);GO:0004930(G-protein coupled receptor activity);GO:0004871(signal transducer activity);GO:0005515(protein binding);GO:0042813(Wnt-activated receptor activity);GO:0035567(non-canonica…	04310(Wnt signaling pathway);04916(Melanogenesis)	2.5e-45	1	358,	0	-44.6	-43.3	3.1	3' UTR	1	187935346	187939781	4436	1	three_prime_utr
chr1	188329864	188330193	330	ENSGALG00000017249	ENSGALT00000027884	479	PCF11	PCF11 cleavage and polyadenylation factor subunit [Source:HGNC Symbol;Acc:HGNC:30097]	NA	NA	0	1	330,	0	-603	-Inf	27.1	5' UTR	1	188329385	188351393	22009	1	start_codon
chr1	188330282	188337320	7039	ENSGALG00000017249	ENSGALT00000027884	897	PCF11	PCF11 cleavage and polyadenylation factor subunit [Source:HGNC Symbol;Acc:HGNC:30097]	NA	NA	1.3e-41	3	67,126,48,	0,4624,6991	-40.9	-39.7	4.98	Exon (ENSGALT00000027884/ENSGALG00000017249, exon 1 of 16)	1	188329385	188351393	22009	1	CDS
chr1	188339419	188339658	240	ENSGALG00000017249	ENSGALT00000027884	10034	PCF11	PCF11 cleavage and polyadenylation factor subunit [Source:HGNC Symbol;Acc:HGNC:30097]	NA	NA	2.5e-70	1	240,	0	-69.6	-68.2	9.34	Exon (ENSGALT00000027884/ENSGALG00000017249, exon 5 of 16)	1	188329385	188351393	22009	1	CDS
chr1	188341977	188342186	210	ENSGALG00000017249	ENSGALT00000027884	12592	PCF11	PCF11 cleavage and polyadenylation factor subunit [Source:HGNC Symbol;Acc:HGNC:30097]	NA	NA	2e-38	1	210,	0	-37.7	-36.5	5.88	Exon (ENSGALT00000027884/ENSGALG00000017249, exon 8 of 16)	1	188329385	188351393	22009	1	CDS
chr1	188342425	188342814	390	ENSGALG00000017249	ENSGALT00000027884	13040	PCF11	PCF11 cleavage and polyadenylation factor subunit [Source:HGNC Symbol;Acc:HGNC:30097]	NA	NA	4e-46	1	390,	0	-45.4	-44.2	4.68	Exon (ENSGALT00000027884/ENSGALG00000017249, exon 8 of 16)	1	188329385	188351393	22009	1	CDS
chr1	188346682	188349449	2768	ENSGALG00000017249	ENSGALT00000027884	17297	PCF11	PCF11 cleavage and polyadenylation factor subunit [Source:HGNC Symbol;Acc:HGNC:30097]	NA	NA	3.2e-28	4	82,93,36,209,	0,1095,1897,2559	-27.5	-26.3	3.18	Exon (ENSGALT00000027884/ENSGALG00000017249, exon 13 of 16)	1	188329385	188351393	22009	1	stop_codon
chr1	191732831	191733590	760	ENSGALG00000017261	ENSGALT00000027898	501869	TENM4	teneurin transmembrane protein 4 [Source:HGNC Symbol;Acc:HGNC:29945]	GO:0005887(integral component of plasma membrane);GO:0003824(catalytic activity);GO:0005515(protein binding);GO:0097264(self proteolysis);GO:0048666(neuron development);GO:0016021(integral component of membrane);GO:0007165(signal transduction);GO:0005737(cytoplasm);GO:0005634(nucleus);GO:0042803(protein homodimerization activity);GO:0043005(neuron projection);GO:0032289(central nervous system mye…	NA	1e-10	2	89,62,	0,698	-10	-9.08	20.2	Exon (ENSGALT00000027898/ENSGALG00000017261, exon 30 of 31)	1	191230962	191733590	502629	1	stop_codon
chr1	192060505	192060744	240	ENSGALG00000019042	ENSGALT00000030044	10132	ALG8	ALG8, alpha-1,3-glucosyltransferase [Source:HGNC Symbol;Acc:HGNC:23161]	GO:0005789(endoplasmic reticulum membrane);GO:0042281(dolichyl pyrophosphate Man9GlcNAc2 alpha-1,3-glucosyltransferase activity);GO:0016758(transferase activity, transferring hexosyl groups);GO:0006490(oligosaccharide-lipid intermediate biosynthetic process);GO:0006487(protein N-linked glycosylation);GO:0097502(mannosylation);GO:0000033(alpha-1,3-mannosyltransferase activity)	00510(N-Glycan biosynthesis)	6.3e-30	1	240,	0	-29.2	-28	7.03	3' UTR	1	192050373	192060744	10372	1	three_prime_utr
chr1	192070568	192070743	176	ENSGALG00000028911	ENSGALT00000044415	523	THRSPB	Uncharacterized protein [Source:UniProtKB/TrEMBL;Acc:R4GHT1]	NA	NA	0	1	176,	0	-702	-Inf	5.6	3' UTR	1	192070045	192070743	699	1	three_prime_utr
chr1	192074426	192074632	207	ENSGALG00000017267	ENSGALT00000027917	0	THRSP	thyroid hormone responsive [Source:RefSeq peptide;Acc:NP_998742]	NA	NA	0	1	207,	0	-3060	-Inf	2.47	5' UTR	1	192074426	192075857	1432	1	start_codon
chr1	192075740	192075857	118	ENSGALG00000017267	ENSGALT00000027917	1314	THRSP	thyroid hormone responsive [Source:RefSeq peptide;Acc:NP_998742]	NA	NA	0	1	118,	0	-807	-Inf	3.08	3' UTR	1	192074426	192075857	1432	1	three_prime_utr
chr1	192085252	192085935	684	ENSGALG00000017266	ENSGALT00000027916	2674	KCTD14	BTB/POZ domain-containing protein KCTD14 [Source:RefSeq peptide;Acc:NP_001264766]	GO:0005515(protein binding);GO:0051260(protein homooligomerization)	NA	1e-146	1	684,	0	-146	-144	302	3' UTR	1	192082578	192085935	3358	1	stop_codon
chr1	192120478	192120717	240	ENSGALG00000000091	ENSGALT00000000128	31568	INTS4	integrator complex subunit 4 [Source:HGNC Symbol;Acc:HGNC:25048]	GO:0005515(protein binding);GO:0005488(binding);GO:0016180(snRNA processing);GO:0032039(integrator complex)	NA	2e-41	1	240,	0	-40.7	-39.4	3.83	3' UTR	1	192088910	192121226	32317	1	stop_codon
chr1	192183875	192184234	360	ENSGALG00000027969	ENSGALT00000044375	51622	RSF1	remodeling and spacing factor 1 [Source:HGNC Symbol;Acc:HGNC:18118]	GO:0006355(regulation of transcription, DNA-templated);GO:0046872(metal ion binding);GO:0005515(protein binding);GO:0008270(zinc ion binding);GO:0031213(RSF complex);GO:0005634(nucleus);GO:0042393(histone binding);GO:0006338(chromatin remodeling);GO:0045892(negative regulation of transcription, DNA-templated);GO:0006352(DNA-templated transcription, initiation);GO:0045893(positive regulation of tr…	NA	2.5e-91	1	360,	0	-90.6	-89.2	14.3	3' UTR	1	192132253	192184923	52671	1	stop_codon
chr1	192942536	192944367	1832	ENSGALG00000000838	ENSGALT00000001229	11050	PRKRIR	protein-kinase, interferon-inducible double stranded RNA dependent inhibitor, repressor of (P58 repressor) [Source:HGNC Symbol;Acc:HGNC:9440]	GO:0005634(nucleus);GO:0005515(protein binding);GO:0003676(nucleic acid binding);GO:0046983(protein dimerization activity)	NA	1e-57	2	436,71,	0,1761	-57	-55.7	13.1	Exon (ENSGALT00000001229/ENSGALG00000000838, exon 5 of 6)	1	192931486	192944367	12882	1	stop_codon
chr1	193341633	193341837	205	ENSGALG00000028988	ENSGALT00000045088	87	ENSGALG00000028988	NAD(P)(+)--arginine ADP-ribosyltransferase [Source:UniProtKB/TrEMBL;Acc:R4GGY0]	GO:0016740(transferase activity);GO:0006471(protein ADP-ribosylation);GO:0003956(NAD(P)+-protein-arginine ADP-ribosyltransferase activity);GO:0016757(transferase activity, transferring glycosyl groups)	NA	7.9e-59	1	205,	0	-58.1	-56.8	2.22	Exon (ENSGALT00000045088/ENSGALG00000028988, exon 1 of 3)	1	193341546	193342787	1242	1	CDS
chr1	193342012	193342303	292	ENSGALG00000028988	ENSGALT00000045088	466	ENSGALG00000028988	NAD(P)(+)--arginine ADP-ribosyltransferase [Source:UniProtKB/TrEMBL;Acc:R4GGY0]	GO:0016740(transferase activity);GO:0006471(protein ADP-ribosylation);GO:0003956(NAD(P)+-protein-arginine ADP-ribosyltransferase activity);GO:0016757(transferase activity, transferring glycosyl groups)	NA	4e-60	1	292,	0	-59.4	-58.1	2.07	Exon (ENSGALT00000045088/ENSGALG00000028988, exon 1 of 3)	1	193341546	193342787	1242	1	CDS
chr1	193342847	193343054	208	ENSGALG00000022707	ENSGALT00000036387	59	ENSGALG00000022707	Uncharacterized protein [Source:UniProtKB/TrEMBL;Acc:E1C398]	NA	NA	1e-266	1	208,	0	-266	-264	8.75	5' UTR	1	193342788	193344241	1454	1	start_codon
chr1	193344123	193344241	119	ENSGALG00000022707	ENSGALT00000036387	1335	ENSGALG00000022707	Uncharacterized protein [Source:UniProtKB/TrEMBL;Acc:E1C398]	NA	NA	4e-14	1	119,	0	-13.4	-12.3	2.56	Exon (ENSGALT00000036387/ENSGALG00000022707, exon 2 of 2)	1	193342788	193344241	1454	1	CDS
chr1	193347884	193347943	60	ENSGALG00000000871	ENSGALT00000036389	389	MADPRT	erythroblast NAD(P)(+)--arginine ADP-ribosyltransferase precursor [Source:RefSeq peptide;Acc:NP_001028818]	GO:0016740(transferase activity);GO:0006471(protein ADP-ribosylation);GO:0003956(NAD(P)+-protein-arginine ADP-ribosyltransferase activity);GO:0016757(transferase activity, transferring glycosyl groups)	NA	4.2e-06	1	60,	0	-5.38	-4.49	10.5	Exon (ENSGALT00000036389/ENSGALG00000000871, exon 1 of 2)	1	193347495	193349021	1527	1	CDS
chr1	193542056	193542220	165	ENSGALG00000028679	ENSGALT00000045249	90	RRP8	ribosomal RNA processing 8, methyltransferase, homolog (yeast) [Source:HGNC Symbol;Acc:HGNC:29030]	GO:0032259(methylation);GO:0008168(methyltransferase activity);GO:0008152(metabolic process);GO:0005634(nucleus);GO:0005737(cytoplasm);GO:0005730(nucleolus);GO:0005886(plasma membrane);GO:0035064(methylated histone binding);GO:0005515(protein binding);GO:0044822(poly(A) RNA binding);GO:0071158(positive regulation of cell cycle arrest);GO:0005677(chromatin silencing complex);GO:0000183(chromatin s…	NA	5e-06	2	23,38,	0,127	-5.3	-4.41	5.5	Exon (ENSGALT00000045249/ENSGALG00000028679, exon 1 of 7)	1	193541966	193544775	2810	1	CDS
chr1	193547537	193552468	4932	ENSGALG00000017336	ENSGALT00000028018	1046	ENSGALG00000017336	Uncharacterized protein [Source:UniProtKB/TrEMBL;Acc:F1NP97]	GO:0005515(protein binding)	04120(Ubiquitin mediated proteolysis)	1e-236	4	81,117,83,79,	0,2907,4307,4853	-236	-234	16.7	5' UTR	1	193546491	193557526	11036	1	start_codon
chr1	193557017	193557526	510	ENSGALG00000017336	ENSGALT00000028018	10526	ENSGALG00000017336	Uncharacterized protein [Source:UniProtKB/TrEMBL;Acc:F1NP97]	GO:0005515(protein binding)	04120(Ubiquitin mediated proteolysis)	0	1	510,	0	-461	-Inf	21.2	3' UTR	1	193546491	193557526	11036	1	stop_codon
chr1	193575546	193576017	472	ENSGALG00000017337	ENSGALT00000036378	4032	ARFIP2	ADP ribosylation factor interacting protein 2 [Source:HGNC Symbol;Acc:HGNC:17160]	GO:0019904(protein domain specific binding);GO:0005515(protein binding)	NA	1e-126	1	472,	0	-126	-125	7.51	3' UTR	1	193571514	193576135	4622	1	stop_codon
chr1	193592295	193592652	358	ENSGALG00000003422	ENSGALT00000029931	2913	TRIM3	tripartite motif containing 3 [Source:HGNC Symbol;Acc:HGNC:10064]	GO:0046872(metal ion binding);GO:0005515(protein binding);GO:0008270(zinc ion binding);GO:0005622(intracellular);GO:0005737(cytoplasm);GO:0004842(ubiquitin-protein transferase activity);GO:0016567(protein ubiquitination);GO:0061630(ubiquitin protein ligase activity)	NA	0	1	358,	0	-388	-Inf	6.3	Exon (ENSGALT00000029931/ENSGALG00000003422, exon 6 of 12)	1	193589382	193595818	6437	1	CDS
chr1	193594715	193595818	1104	ENSGALG00000003422	ENSGALT00000029931	5333	TRIM3	tripartite motif containing 3 [Source:HGNC Symbol;Acc:HGNC:10064]	GO:0046872(metal ion binding);GO:0005515(protein binding);GO:0008270(zinc ion binding);GO:0005622(intracellular);GO:0005737(cytoplasm);GO:0004842(ubiquitin-protein transferase activity);GO:0016567(protein ubiquitination);GO:0061630(ubiquitin protein ligase activity)	NA	1e-26	2	104,254,	0,850	-26	-24.9	4.18	3' UTR	1	193589382	193595818	6437	1	stop_codon
chr1	193599275	193599483	209	ENSGALG00000022586	ENSGALT00000036163	2850	HPX	hemopexin [Source:HGNC Symbol;Acc:HGNC:5171]	GO:0005615(extracellular space);GO:0005515(protein binding);GO:0072562(blood microparticle);GO:0070062(extracellular exosome);GO:0060335(positive regulation of interferon-gamma-mediated signaling pathway);GO:0002639(positive regulation of immunoglobulin production);GO:0042511(positive regulation of tyrosine phosphorylation of Stat1 protein);GO:0051246(regulation of protein metabolic process);GO:0…	NA	0	1	209,	0	-11400	-Inf	10.6	3' UTR	1	193596425	193599483	3059	1	stop_codon
chr1	193601074	193601311	238	ENSGALG00000029159	ENSGALT00000045523	149	APBB1	amyloid beta (A4) precursor protein-binding, family B, member 1 (Fe65) [Source:HGNC Symbol;Acc:HGNC:581]	GO:0005515(protein binding);GO:0005634(nucleus);GO:0005737(cytoplasm);GO:0005886(plasma membrane);GO:0003682(chromatin binding);GO:0042393(histone binding);GO:0006974(cellular response to DNA damage stimulus);GO:0043065(positive regulation of apoptotic process);GO:0045893(positive regulation of transcription, DNA-templated);GO:0001540(beta-amyloid binding);GO:0045202(synapse);GO:0030027(lamellipo…	NA	1.3e-51	1	238,	0	-50.9	-49.6	7.32	Exon (ENSGALT00000045523/ENSGALG00000029159, exon 1 of 10)	1	193600925	193604921	3997	1	CDS
chr1	193626103	193627105	1003	ENSGALG00000003416	ENSGALT00000005402	2342	FAM160A2	family with sequence similarity 160 member A2 [Source:HGNC Symbol;Acc:HGNC:25378]	GO:0007040(lysosome organization);GO:0005515(protein binding);GO:0008333(endosome to lysosome transport);GO:0007032(endosome organization);GO:0045022(early endosome to late endosome transport);GO:0070695(FHF complex)	NA	0	4	6,301,258,240,	0,84,424,763	-596	-Inf	18.5	Exon (ENSGALT00000005402/ENSGALG00000003416, exon 7 of 14)	1	193623761	193630360	6600	1	CDS
chr1	193628543	193630360	1818	ENSGALG00000003416	ENSGALT00000005402	4782	FAM160A2	family with sequence similarity 160 member A2 [Source:HGNC Symbol;Acc:HGNC:25378]	GO:0007040(lysosome organization);GO:0005515(protein binding);GO:0008333(endosome to lysosome transport);GO:0007032(endosome organization);GO:0045022(early endosome to late endosome transport);GO:0070695(FHF complex)	NA	1.3e-41	2	62,58,	0,1760	-40.9	-39.7	5.14	Exon (ENSGALT00000005402/ENSGALG00000003416, exon 13 of 14)	1	193623761	193630360	6600	1	stop_codon
chr1	193724188	193724366	179	ENSGALG00000028273	ENSGALT00000036373	445	HBG2	Hemoglobin subunit beta [Source:UniProtKB/Swiss-Prot;Acc:P02112]	GO:0006810(transport);GO:0046872(metal ion binding);GO:0020037(heme binding);GO:0005506(iron ion binding);GO:0019825(oxygen binding);GO:0015671(oxygen transport);GO:0005344(oxygen transporter activity);GO:0030492(hemoglobin binding);GO:0005833(hemoglobin complex)	NA	1e-129	1	179,	0	-129	-127	5.25	5' UTR	1	193723743	193726040	2298	1	start_codon
chr1	193846473	193847042	570	ENSGALG00000026995	ENSGALT00000043497	30	RHOG	ras homolog family member G [Source:HGNC Symbol;Acc:HGNC:672]	GO:1900027(regulation of ruffle assembly);GO:0005515(protein binding);GO:0000166(nucleotide binding);GO:0006184(obsolete GTP catabolic process);GO:0005525(GTP binding);GO:0003924(GTPase activity);GO:0005622(intracellular);GO:0015031(protein transport);GO:0007264(small GTPase mediated signal transduction);GO:0006886(intracellular protein transport);GO:0006913(nucleocytoplasmic transport);GO:006032…	NA	1e-204	1	570,	0	-204	-203	6.6	Exon (ENSGALT00000043497/ENSGALG00000026995, exon 1 of 1)	1	193846443	193847042	600	1	stop_codon
chr1	193883446	193884839	1394	ENSGALG00000013552	ENSGALT00000022062	15718	NUP98	nucleoporin 98kDa [Source:HGNC Symbol;Acc:HGNC:8068]	GO:0006810(transport);GO:0005643(nuclear pore);GO:0031965(nuclear membrane);GO:0006260(DNA replication);GO:0017056(structural constituent of nuclear pore);GO:0005515(protein binding);GO:0000776(kinetochore);GO:0005635(nuclear envelope);GO:0034399(nuclear periphery);GO:0042405(nuclear inclusion body);GO:0044615(nuclear pore nuclear basket);GO:0051292(nuclear pore complex assembly);GO:0031080(nucle…	03013(RNA transport);05164(Influenza A)	2e-18	2	13,168,	0,1226	-17.7	-16.6	3.09	Exon (ENSGALT00000022062/ENSGALG00000013552, exon 15 of 34)	1	193867728	193906136	38409	1	CDS
chr1	193888452	193892381	3930	ENSGALG00000013552	ENSGALT00000022062	20724	NUP98	nucleoporin 98kDa [Source:HGNC Symbol;Acc:HGNC:8068]	GO:0006810(transport);GO:0005643(nuclear pore);GO:0031965(nuclear membrane);GO:0006260(DNA replication);GO:0017056(structural constituent of nuclear pore);GO:0005515(protein binding);GO:0000776(kinetochore);GO:0005635(nuclear envelope);GO:0034399(nuclear periphery);GO:0042405(nuclear inclusion body);GO:0044615(nuclear pore nuclear basket);GO:0051292(nuclear pore complex assembly);GO:0031080(nucle…	03013(RNA transport);05164(Influenza A)	7.9e-49	2	105,106,	0,3824	-48.1	-46.9	4.55	Exon (ENSGALT00000022062/ENSGALG00000013552, exon 20 of 34)	1	193867728	193906136	38409	1	CDS
chr1	193895086	193895390	305	ENSGALG00000013552	ENSGALT00000022062	27358	NUP98	nucleoporin 98kDa [Source:HGNC Symbol;Acc:HGNC:8068]	GO:0006810(transport);GO:0005643(nuclear pore);GO:0031965(nuclear membrane);GO:0006260(DNA replication);GO:0017056(structural constituent of nuclear pore);GO:0005515(protein binding);GO:0000776(kinetochore);GO:0005635(nuclear envelope);GO:0034399(nuclear periphery);GO:0042405(nuclear inclusion body);GO:0044615(nuclear pore nuclear basket);GO:0051292(nuclear pore complex assembly);GO:0031080(nucle…	03013(RNA transport);05164(Influenza A)	1.6e-25	2	141,160,	0,145	-24.8	-23.7	5.11	Exon (ENSGALT00000022062/ENSGALG00000013552, exon 23 of 34)	1	193867728	193906136	38409	1	CDS
chr1	193905297	193905626	330	ENSGALG00000013552	ENSGALT00000022062	37569	NUP98	nucleoporin 98kDa [Source:HGNC Symbol;Acc:HGNC:8068]	GO:0006810(transport);GO:0005643(nuclear pore);GO:0031965(nuclear membrane);GO:0006260(DNA replication);GO:0017056(structural constituent of nuclear pore);GO:0005515(protein binding);GO:0000776(kinetochore);GO:0005635(nuclear envelope);GO:0034399(nuclear periphery);GO:0042405(nuclear inclusion body);GO:0044615(nuclear pore nuclear basket);GO:0051292(nuclear pore complex assembly);GO:0031080(nucle…	03013(RNA transport);05164(Influenza A)	2.5e-82	1	330,	0	-81.6	-80.2	7.88	3' UTR	1	193867728	193906136	38409	1	three_prime_utr
chr1	193905776	193905986	211	ENSGALG00000013552	ENSGALT00000022062	38048	NUP98	nucleoporin 98kDa [Source:HGNC Symbol;Acc:HGNC:8068]	GO:0006810(transport);GO:0005643(nuclear pore);GO:0031965(nuclear membrane);GO:0006260(DNA replication);GO:0017056(structural constituent of nuclear pore);GO:0005515(protein binding);GO:0000776(kinetochore);GO:0005635(nuclear envelope);GO:0034399(nuclear periphery);GO:0042405(nuclear inclusion body);GO:0044615(nuclear pore nuclear basket);GO:0051292(nuclear pore complex assembly);GO:0031080(nucle…	03013(RNA transport);05164(Influenza A)	2e-27	1	211,	0	-26.7	-25.6	4.49	3' UTR	1	193867728	193906136	38409	1	three_prime_utr
chr1	193925624	193925745	122	ENSGALG00000009116	ENSGALT00000014842	818	ENSGALG00000009116	NA	NA	NA	7.9e-13	2	79,39,	0,83	-12.1	-11.1	6.19	Exon (ENSGALT00000014842/ENSGALG00000009116, exon 1 of 2)	1	193924806	193925745	940	1	CDS
chr1	194293550	194293820	271	ENSGALG00000011214	ENSGALT00000018287	4629	SERPINH1	Serpin H1 [Source:UniProtKB/Swiss-Prot;Acc:P13731]	GO:0005737(cytoplasm);GO:0005615(extracellular space);GO:0005783(endoplasmic reticulum);GO:0004867(serine-type endopeptidase inhibitor activity);GO:0010951(negative regulation of endopeptidase activity);GO:0030162(regulation of proteolysis);GO:0005788(endoplasmic reticulum lumen);GO:0044822(poly(A) RNA binding);GO:0070062(extracellular exosome);GO:0045121(membrane raft);GO:0005793(endoplasmic ret…	NA	7.9e-91	1	271,	0	-90.1	-88.7	2.88	3' UTR	1	194288921	194295617	6697	1	stop_codon
chr1	194295437	194295557	121	ENSGALG00000011214	ENSGALT00000018287	6516	SERPINH1	Serpin H1 [Source:UniProtKB/Swiss-Prot;Acc:P13731]	GO:0005737(cytoplasm);GO:0005615(extracellular space);GO:0005783(endoplasmic reticulum);GO:0004867(serine-type endopeptidase inhibitor activity);GO:0010951(negative regulation of endopeptidase activity);GO:0030162(regulation of proteolysis);GO:0005788(endoplasmic reticulum lumen);GO:0044822(poly(A) RNA binding);GO:0070062(extracellular exosome);GO:0045121(membrane raft);GO:0005793(endoplasmic ret…	NA	1e-21	1	121,	0	-21	-19.9	11	3' UTR	1	194288921	194295617	6697	1	three_prime_utr
chr1	194504161	194504463	303	ENSGALG00000017326	ENSGALT00000027999	688	ARHGEF17	Rho guanine nucleotide exchange factor 17 [Source:HGNC Symbol;Acc:HGNC:21726]	GO:0005515(protein binding);GO:0035023(regulation of Rho protein signal transduction);GO:0032321;GO:0005089(Rho guanyl-nucleotide exchange factor activity);GO:0043547(positive regulation of GTPase activity);GO:0005085(guanyl-nucleotide exchange factor activity);GO:0030036(actin cytoskeleton organization)	NA	7.9e-27	2	48,162,	0,141	-26.1	-24.9	9.57	Exon (ENSGALT00000027999/ENSGALG00000017326, exon 1 of 20)	1	194503473	194535205	31733	1	CDS
chr1	194717119	194717445	327	ENSGALG00000017321	ENSGALT00000027993	6898	PLEKHB1	pleckstrin homology domain-containing family B member 1 [Source:RefSeq peptide;Acc:NP_001012564]	GO:0016021(integral component of membrane);GO:0005515(protein binding);GO:0042803(protein homodimerization activity);GO:0008022(protein C-terminus binding)	NA	1e-255	1	327,	0	-255	-253	20	3' UTR	1	194710221	194717771	7551	1	three_prime_utr
chr1	194717593	194717771	179	ENSGALG00000017321	ENSGALT00000027993	7372	PLEKHB1	pleckstrin homology domain-containing family B member 1 [Source:RefSeq peptide;Acc:NP_001012564]	GO:0016021(integral component of membrane);GO:0005515(protein binding);GO:0042803(protein homodimerization activity);GO:0008022(protein C-terminus binding)	NA	1e-113	1	179,	0	-113	-111	20.3	3' UTR	1	194710221	194717771	7551	1	three_prime_utr
chr1	194798986	194799133	148	ENSGALG00000017319	ENSGALT00000027989	7014	MRPL48	mitochondrial ribosomal protein L48 [Source:RefSeq peptide;Acc:NP_001025224]	GO:0005761(mitochondrial ribosome);GO:0005515(protein binding)	NA	1.6e-21	1	148,	0	-20.8	-19.7	3.99	3' UTR	1	194791972	194799221	7250	1	three_prime_utr
chr1	194816729	194816848	120	ENSGALG00000017318	ENSGALT00000027987	14738	PAAF1	proteasomal ATPase-associated factor 1 [Source:RefSeq peptide;Acc:NP_001026006]	GO:0005515(protein binding);GO:0000502(proteasome complex)	NA	2.5e-17	1	120,	0	-16.6	-15.6	17	3' UTR	1	194801991	194816908	14918	1	stop_codon
chr1	194905942	194906722	781	ENSGALG00000017312	ENSGALT00000027978	21741	PPME1	protein phosphatase methylesterase 1 [Source:RefSeq peptide;Acc:NP_001026005]	GO:0003824(catalytic activity);GO:0016787(hydrolase activity);GO:0006482(protein demethylation);GO:0052689(carboxylic ester hydrolase activity);GO:0019903(protein phosphatase binding);GO:0051721(protein phosphatase 2A binding);GO:0051722(protein C-terminal methylesterase activity)	NA	2e-40	2	101,19,	0,762	-39.7	-38.5	6.42	Exon (ENSGALT00000027978/ENSGALG00000017312, exon 9 of 14)	1	194884201	194914017	29817	1	CDS
chr1	194910584	194910763	180	ENSGALG00000017312	ENSGALT00000027978	26383	PPME1	protein phosphatase methylesterase 1 [Source:RefSeq peptide;Acc:NP_001026005]	GO:0003824(catalytic activity);GO:0016787(hydrolase activity);GO:0006482(protein demethylation);GO:0052689(carboxylic ester hydrolase activity);GO:0019903(protein phosphatase binding);GO:0051721(protein phosphatase 2A binding);GO:0051722(protein C-terminal methylesterase activity)	NA	2e-18	1	180,	0	-17.7	-16.7	4.03	3' UTR	1	194884201	194914017	29817	1	three_prime_utr
chr1	195077031	195078192	1162	ENSGALG00000022696	ENSGALT00000036355	89	KCNE3	potassium channel, voltage gated subfamily E regulatory beta subunit 3 [Source:HGNC Symbol;Acc:HGNC:6243]	GO:0005737(cytoplasm);GO:0005886(plasma membrane);GO:0008076(voltage-gated potassium channel complex);GO:0005515(protein binding);GO:0043204(perikaryon);GO:0015459(potassium channel regulator activity);GO:0045121(membrane raft);GO:0031982(vesicle);GO:0030425(dendrite);GO:1902260(negative regulation of delayed rectifier potassium channel activity);GO:0032809(neuronal cell body membrane);GO:0006811…	NA	7.9e-20	2	109,100,	0,1062	-19.1	-18	4.08	5' UTR	1	195076942	195078728	1787	1	start_codon
chr1	195275590	195276339	750	ENSGALG00000017301	ENSGALT00000027956	21708	ENSGALG00000017301	Uncharacterized protein [Source:UniProtKB/TrEMBL;Acc:F1P552]	GO:0005515(protein binding);GO:0008270(zinc ion binding);GO:0008237(metallopeptidase activity);GO:0004222(metalloendopeptidase activity);GO:0006508(proteolysis)	NA	3.2e-71	1	750,	0	-70.5	-69.1	165	3' UTR	1	195253882	195276729	22848	1	three_prime_utr
chr1	195276399	195276699	301	ENSGALG00000017301	ENSGALT00000027956	22517	ENSGALG00000017301	Uncharacterized protein [Source:UniProtKB/TrEMBL;Acc:F1P552]	GO:0005515(protein binding);GO:0008270(zinc ion binding);GO:0008237(metallopeptidase activity);GO:0004222(metalloendopeptidase activity);GO:0006508(proteolysis)	NA	3.2e-47	1	301,	0	-46.5	-45.2	142	3' UTR	1	195253882	195276729	22848	1	three_prime_utr
chr1	103905	104173	269	ENSGALG00000009772	ENSGALT00000015892	2075	NME6	NME/NM23 nucleoside diphosphate kinase 6 [Source:HGNC Symbol;Acc:HGNC:20567]	GO:0016310(phosphorylation);GO:0016301(kinase activity);GO:0000166(nucleotide binding);GO:0016740(transferase activity);GO:0006241(CTP biosynthetic process);GO:0006228(UTP biosynthetic process);GO:0006183(GTP biosynthetic process);GO:0006165(nucleoside diphosphate phosphorylation);GO:0004550(nucleoside diphosphate kinase activity);GO:0005524(ATP binding);GO:0005739(mitochondrion)	NA	6.3e-41	1	269,	0	-40.2	-39	9.94	3' UTR	1	103013	106248	3236	2	stop_codon
chr1	115341	116197	857	ENSGALG00000009746	ENSGALT00000015860	3882	ARSA	arylsulfatase A [Source:HGNC Symbol;Acc:HGNC:713]	GO:0003824(catalytic activity);GO:0008152(metabolic process);GO:0008484(sulfuric ester hydrolase activity);GO:0016021(integral component of membrane);GO:0005886(plasma membrane);GO:0007339(binding of sperm to zona pellucida)	NA	3.2e-57	2	702,47,	0,810	-56.5	-55.2	5.89	3' UTR	1	115341	120079	4739	2	stop_codon
chr1	533378	533834	457	ENSGALG00000028531	ENSGALT00000042710	664	ENSGALG00000028531	NA	NA	NA	5e-75	2	320,37,	0,420	-74.3	-72.9	3.01	3' UTR	1	533348	534498	1151	2	stop_codon
chr1	543014	543422	409	ENSGALG00000012438	ENSGALT00000020337	48153	SBF1	SET binding factor 1 [Source:HGNC Symbol;Acc:HGNC:10542]	GO:0016791(phosphatase activity);GO:0016311(dephosphorylation);GO:0017112(Rab guanyl-nucleotide exchange factor activity);GO:0007283(spermatogenesis)	NA	6.3e-33	2	19,131,	0,278	-32.2	-31	2.3	Exon (ENSGALT00000020337/ENSGALG00000012438, exon 26 of 37)	1	536201	591575	55375	2	CDS
chr1	548699	548971	273	ENSGALG00000012438	ENSGALT00000020337	42604	SBF1	SET binding factor 1 [Source:HGNC Symbol;Acc:HGNC:10542]	GO:0016791(phosphatase activity);GO:0016311(dephosphorylation);GO:0017112(Rab guanyl-nucleotide exchange factor activity);GO:0007283(spermatogenesis)	NA	2.5e-11	2	49,41,	0,232	-10.6	-9.58	1.82	Exon (ENSGALT00000020337/ENSGALG00000012438, exon 18 of 37)	1	536201	591575	55375	2	CDS
chr1	602092	602389	298	ENSGALG00000023981	ENSGALT00000040414	3665	LMF2	lipase maturation factor 2 [Source:RefSeq peptide;Acc:NP_001026743]	GO:0005789(endoplasmic reticulum membrane);GO:0005783(endoplasmic reticulum);GO:0016020(membrane);GO:0005515(protein binding);GO:0016021(integral component of membrane)	NA	1e-285	1	298,	0	-285	-283	83.9	3' UTR	1	601646	606054	4409	2	stop_codon
chr1	630567	630806	240	ENSGALG00000013823	ENSGALT00000022432	16939	TNPO3	transportin 3 [Source:HGNC Symbol;Acc:HGNC:17103]	GO:0005488(binding);GO:0043231(intracellular membrane-bounded organelle);GO:0005515(protein binding);GO:0042802(identical protein binding);GO:0035048(splicing factor protein import into nucleus)	NA	1.6e-30	1	240,	0	-29.8	-28.7	9.63	3' UTR	1	630567	647745	17179	2	three_prime_utr
chr1	631164	632846	1683	ENSGALG00000013823	ENSGALT00000022432	14899	TNPO3	transportin 3 [Source:HGNC Symbol;Acc:HGNC:17103]	GO:0005488(binding);GO:0043231(intracellular membrane-bounded organelle);GO:0005515(protein binding);GO:0042802(identical protein binding);GO:0035048(splicing factor protein import into nucleus)	NA	3.2e-93	2	257,73,	0,1610	-92.5	-91.1	8.04	3' UTR	1	630567	647745	17179	2	stop_codon
chr1	808229	808947	719	ENSGALG00000007978	ENSGALT00000012955	40255	UBE2H	ubiquitin-conjugating enzyme E2 H [Source:RefSeq peptide;Acc:NP_001025818]	GO:0016881(acid-amino acid ligase activity);GO:0016874(ligase activity);GO:0004842(ubiquitin-protein transferase activity);GO:0005515(protein binding);GO:0070936(protein K48-linked ubiquitination);GO:0070979(protein K11-linked ubiquitination);GO:0043161(proteasome-mediated ubiquitin-dependent protein catabolic process);GO:0061631(ubiquitin conjugating enzyme activity)	04120(Ubiquitin mediated proteolysis)	0	1	719,	0	-523	-Inf	10.4	3' UTR	1	807182	849202	42021	2	three_prime_utr
chr1	809246	816821	7576	ENSGALG00000007978	ENSGALT00000012955	32381	UBE2H	ubiquitin-conjugating enzyme E2 H [Source:RefSeq peptide;Acc:NP_001025818]	GO:0016881(acid-amino acid ligase activity);GO:0016874(ligase activity);GO:0004842(ubiquitin-protein transferase activity);GO:0005515(protein binding);GO:0070936(protein K48-linked ubiquitination);GO:0070979(protein K11-linked ubiquitination);GO:0043161(proteasome-mediated ubiquitin-dependent protein catabolic process);GO:0061631(ubiquitin conjugating enzyme activity)	04120(Ubiquitin mediated proteolysis)	3.2e-86	3	162,129,9,	0,4786,7567	-85.5	-84.1	2.84	3' UTR	1	807182	849202	42021	2	stop_codon
chr1	848963	849202	240	ENSGALG00000007978	ENSGALT00000012955	0	UBE2H	ubiquitin-conjugating enzyme E2 H [Source:RefSeq peptide;Acc:NP_001025818]	GO:0016881(acid-amino acid ligase activity);GO:0016874(ligase activity);GO:0004842(ubiquitin-protein transferase activity);GO:0005515(protein binding);GO:0070936(protein K48-linked ubiquitination);GO:0070979(protein K11-linked ubiquitination);GO:0043161(proteasome-mediated ubiquitin-dependent protein catabolic process);GO:0061631(ubiquitin conjugating enzyme activity)	04120(Ubiquitin mediated proteolysis)	1e-104	1	240,	0	-104	-103	12.2	5' UTR	1	807182	849202	42021	2	start_codon
chr1	1031912	1032480	569	ENSGALG00000008171	ENSGALT00000013284	29317	FAM208B	family with sequence similarity 208 member B [Source:HGNC Symbol;Acc:HGNC:23484]	GO:0005634(nucleus);GO:0005737(cytoplasm);GO:0005654(nucleoplasm);GO:0005515(protein binding)	NA	3.2e-76	1	569,	0	-75.5	-74.2	8.58	Exon (ENSGALT00000013284/ENSGALG00000008171, exon 22 of 28)	1	1016281	1061797	45517	2	CDS
chr1	1032540	1032928	389	ENSGALG00000008171	ENSGALT00000013284	28869	FAM208B	family with sequence similarity 208 member B [Source:HGNC Symbol;Acc:HGNC:23484]	GO:0005634(nucleus);GO:0005737(cytoplasm);GO:0005654(nucleoplasm);GO:0005515(protein binding)	NA	2.5e-20	1	389,	0	-19.6	-18.5	5.2	Exon (ENSGALT00000013284/ENSGALG00000008171, exon 22 of 28)	1	1016281	1061797	45517	2	CDS
chr1	1033526	1033795	270	ENSGALG00000008171	ENSGALT00000013284	28002	FAM208B	family with sequence similarity 208 member B [Source:HGNC Symbol;Acc:HGNC:23484]	GO:0005634(nucleus);GO:0005737(cytoplasm);GO:0005654(nucleoplasm);GO:0005515(protein binding)	NA	7.9e-20	1	270,	0	-19.1	-18	4.2	Exon (ENSGALT00000013284/ENSGALG00000008171, exon 22 of 28)	1	1016281	1061797	45517	2	CDS
chr1	1034738	1035070	333	ENSGALG00000008171	ENSGALT00000013284	26727	FAM208B	family with sequence similarity 208 member B [Source:HGNC Symbol;Acc:HGNC:23484]	GO:0005634(nucleus);GO:0005737(cytoplasm);GO:0005654(nucleoplasm);GO:0005515(protein binding)	NA	2e-38	2	142,128,	0,205	-37.7	-36.5	6.16	Exon (ENSGALT00000013284/ENSGALG00000008171, exon 20 of 28)	1	1016281	1061797	45517	2	CDS
chr1	1037700	1037760	61	ENSGALG00000008171	ENSGALT00000013284	24037	FAM208B	family with sequence similarity 208 member B [Source:HGNC Symbol;Acc:HGNC:23484]	GO:0005634(nucleus);GO:0005737(cytoplasm);GO:0005654(nucleoplasm);GO:0005515(protein binding)	NA	3.2e-14	1	61,	0	-13.5	-12.5	4.33	Exon (ENSGALT00000013284/ENSGALG00000008171, exon 16 of 28)	1	1016281	1061797	45517	2	CDS
chr1	1089373	1089850	478	ENSGALG00000008437	ENSGALT00000013746	9622	NET1	neuroepithelial cell-transforming gene 1 protein [Source:RefSeq peptide;Acc:NP_001025819]	GO:0043547(positive regulation of GTPase activity);GO:0043065(positive regulation of apoptotic process);GO:0071479(cellular response to ionizing radiation);GO:0070301(cellular response to hydrogen peroxide);GO:0035556(intracellular signal transduction);GO:0005085(guanyl-nucleotide exchange factor activity);GO:0035023(regulation of Rho protein signal transduction);GO:0032321;GO:0005089(Rho guanyl-…	NA	0	1	478,	0	-318	-316	10.9	3' UTR	1	1088060	1099472	11413	2	stop_codon
chr1	3561064	3561214	151	ENSGALG00000023876	ENSGALT00000040107	33786	PRKCQ	protein kinase C, theta [Source:HGNC Symbol;Acc:HGNC:9410]	GO:0004713(protein tyrosine kinase activity);GO:0016310(phosphorylation);GO:0016301(kinase activity);GO:0000166(nucleotide binding);GO:0016740(transferase activity);GO:0046872(metal ion binding);GO:0016772(transferase activity, transferring phosphorus-containing groups);GO:0006468(protein phosphorylation);GO:0005515(protein binding);GO:0035556(intracellular signal transduction);GO:0004697(protein…	04270(Vascular smooth muscle contraction);04530(Tight junction);04920(Adipocytokine signaling pathway)	2.1e-09	1	151,	0	-8.67	-7.72	8.81	3' UTR	1	3559595	3595000	35406	2	stop_codon
chr1	4052044	4052223	180	ENSGALG00000006891	ENSGALT00000011162	43900	ITIH5	inter-alpha-trypsin inhibitor heavy chain family member 5 [Source:HGNC Symbol;Acc:HGNC:21449]	GO:0030212(hyaluronan metabolic process);GO:0004867(serine-type endopeptidase inhibitor activity);GO:0010951(negative regulation of endopeptidase activity)	NA	2.5e-17	1	180,	0	-16.6	-15.6	5.32	3' UTR	1	4052014	4096123	44110	2	CDS
chr1	5903879	5904058	180	ENSGALG00000006706	ENSGALT00000010845	106752	USP6NL	USP6 N-terminal-like protein [Source:RefSeq peptide;Acc:NP_001026011]	GO:0032851;GO:0032313;GO:0005097;GO:0005886(plasma membrane);GO:0005096(GTPase activator activity);GO:0043547(positive regulation of GTPase activity);GO:0017137(Rab GTPase binding);GO:0019068(virion assembly);GO:0031410(cytoplasmic vesicle);GO:0007030(Golgi organization);GO:0035526(retrograde transport, plasma membrane to Golgi);GO:0048227(plasma membrane to endosome transport);GO:1903358(regulat…	NA	6.3e-17	1	180,	0	-16.2	-15.1	7.57	Exon (ENSGALT00000010845/ENSGALG00000006706, exon 15 of 15)	1	5900537	6010810	110274	2	CDS
chr1	6084547	6085115	569	ENSGALG00000006694	ENSGALT00000010817	49172	UPF2	UPF2 regulator of nonsense transcripts homolog (yeast) [Source:HGNC Symbol;Acc:HGNC:17854]	GO:0005515(protein binding);GO:0003723(RNA binding);GO:0005488(binding);GO:0005634(nucleus);GO:0005737(cytoplasm);GO:0000184(nuclear-transcribed mRNA catabolic process, nonsense-mediated decay);GO:0035145(exon-exon junction complex);GO:0001889(liver development);GO:0031100(organ regeneration)	NA	4e-50	1	569,	0	-49.4	-48.1	4.52	3' UTR	1	6081854	6134287	52434	2	three_prime_utr
chr1	6099812	6104477	4666	ENSGALG00000006694	ENSGALT00000010817	29810	UPF2	UPF2 regulator of nonsense transcripts homolog (yeast) [Source:HGNC Symbol;Acc:HGNC:17854]	GO:0005515(protein binding);GO:0003723(RNA binding);GO:0005488(binding);GO:0005634(nucleus);GO:0005737(cytoplasm);GO:0000184(nuclear-transcribed mRNA catabolic process, nonsense-mediated decay);GO:0035145(exon-exon junction complex);GO:0001889(liver development);GO:0031100(organ regeneration)	NA	3.2e-65	3	97,140,3,	0,1467,4663	-64.5	-63.2	6.36	Exon (ENSGALT00000010817/ENSGALG00000006694, exon 15 of 22)	1	6081854	6134287	52434	2	CDS
chr1	6132829	6134287	1459	ENSGALG00000006694	ENSGALT00000010817	0	UPF2	UPF2 regulator of nonsense transcripts homolog (yeast) [Source:HGNC Symbol;Acc:HGNC:17854]	GO:0005515(protein binding);GO:0003723(RNA binding);GO:0005488(binding);GO:0005634(nucleus);GO:0005737(cytoplasm);GO:0000184(nuclear-transcribed mRNA catabolic process, nonsense-mediated decay);GO:0035145(exon-exon junction complex);GO:0001889(liver development);GO:0031100(organ regeneration)	NA	0	2	40,380,	0,1079	-333	-Inf	26.9	5' UTR	1	6081854	6134287	52434	2	start_codon
chr1	6191172	6191232	61	ENSGALG00000013967	ENSGALT00000022638	2519	NUDT5	nudix hydrolase 5 [Source:HGNC Symbol;Acc:HGNC:8052]	GO:0016787(hydrolase activity);GO:0005634(nucleus);GO:0000287(magnesium ion binding);GO:0047631(ADP-ribose diphosphatase activity);GO:0070062(extracellular exosome);GO:0019144(ADP-sugar diphosphatase activity);GO:0009191(ribonucleoside diphosphate catabolic process);GO:0006139(nucleobase-containing compound metabolic process);GO:0030515(snoRNA binding);GO:0017110(nucleoside-diphosphatase activity)	NA	3.2e-25	1	61,	0	-24.5	-23.4	1.51	5' UTR	1	6184287	6193751	9465	2	start_codon
chr1	6604839	6604899	61	ENSGALG00000014565	ENSGALT00000023489	9113	PHYH	phytanoyl-CoA 2-hydroxylase [Source:HGNC Symbol;Acc:HGNC:8940]	GO:0001561(fatty acid alpha-oxidation);GO:0005739(mitochondrion);GO:0003824(catalytic activity);GO:0005515(protein binding);GO:0005777(peroxisome);GO:0006720(isoprenoid metabolic process);GO:0048037(cofactor binding);GO:0048244(phytanoyl-CoA dioxygenase activity);GO:0097089(methyl-branched fatty acid metabolic process)	04146(Peroxisome)	4e-12	1	61,	0	-11.4	-10.4	5.01	3' UTR	1	6604839	6614012	9174	2	three_prime_utr
chr1	6605706	6605796	91	ENSGALG00000014565	ENSGALT00000023489	8216	PHYH	phytanoyl-CoA 2-hydroxylase [Source:HGNC Symbol;Acc:HGNC:8940]	GO:0001561(fatty acid alpha-oxidation);GO:0005739(mitochondrion);GO:0003824(catalytic activity);GO:0005515(protein binding);GO:0005777(peroxisome);GO:0006720(isoprenoid metabolic process);GO:0048037(cofactor binding);GO:0048244(phytanoyl-CoA dioxygenase activity);GO:0097089(methyl-branched fatty acid metabolic process)	04146(Peroxisome)	4.8e-09	1	91,	0	-8.32	-7.38	1.4	3' UTR	1	6604839	6614012	9174	2	three_prime_utr
chr1	6686719	6688463	1745	ENSGALG00000006682	ENSGALT00000010805	20560	BEND7	BEN domain containing 7 [Source:HGNC Symbol;Acc:HGNC:23514]	GO:0005515(protein binding);GO:0070062(extracellular exosome)	NA	4e-31	2	138,10,	0,1735	-30.4	-29.3	2.9	Exon (ENSGALT00000010805/ENSGALG00000006682, exon 4 of 9)	1	6662891	6709023	46133	2	CDS
chr1	6694336	6705220	10885	ENSGALG00000006682	ENSGALT00000010805	3803	BEND7	BEN domain containing 7 [Source:HGNC Symbol;Acc:HGNC:23514]	GO:0005515(protein binding);GO:0070062(extracellular exosome)	NA	6.3e-20	2	120,28,	0,10857	-19.2	-18.2	2.13	Exon (ENSGALT00000010805/ENSGALG00000006682, exon 2 of 9)	1	6662891	6709023	46133	2	CDS
chr1	6748984	6749372	389	ENSGALG00000006656	ENSGALT00000010765	161350	FRMD4A	FERM domain containing 4A [Source:HGNC Symbol;Acc:HGNC:25491]	GO:0005856(cytoskeleton);GO:0030674(protein binding, bridging);GO:0005923(bicellular tight junction);GO:0090162(establishment of epithelial cell polarity)	NA	1e-84	1	389,	0	-84	-82.6	16.3	Exon (ENSGALT00000010765/ENSGALG00000006656, exon 21 of 23)	1	6744904	6910722	165819	2	CDS
chr1	7163045	7165036	1992	ENSGALG00000028708	ENSGALT00000045343	4449	FAM107B	family with sequence similarity 107 member B [Source:HGNC Symbol;Acc:HGNC:23726]	GO:0007605(sensory perception of sound)	NA	5e-64	2	434,133,	0,1859	-63.3	-62	6.91	3' UTR	1	7160122	7169485	9364	2	stop_codon
chr1	7362554	7362793	240	ENSGALG00000006628	ENSGALT00000030754	27586	DMTF1	cyclin-D-binding Myb-like transcription factor 1 [Source:RefSeq peptide;Acc:NP_001074332]	GO:0003677(DNA binding);GO:0003682(chromatin binding);GO:0005737(cytoplasm);GO:0005654(nucleoplasm)	NA	1.3e-20	1	240,	0	-19.9	-18.8	4.23	3' UTR	1	7361808	7390379	28572	2	three_prime_utr
chr1	11005543	11005869	327	ENSGALG00000008439	ENSGALT00000039749	32635	CD36	platelet glycoprotein 4 [Source:RefSeq peptide;Acc:NP_001025902]	GO:2000334(positive regulation of blood microparticle formation);GO:1900227(positive regulation of NLRP3 inflammasome complex assembly);GO:0071221(cellular response to bacterial lipopeptide);GO:0070892(lipoteichoic acid receptor activity);GO:0070543(response to linoleic acid);GO:0070542(response to fatty acid);GO:0055096(low-density lipoprotein particle mediated signaling);GO:0060100(positive reg…	03320(PPAR signaling pathway);04145(Phagosome);04512(ECM-receptor interaction);04920(Adipocytokine signaling pathway)	0	1	327,	0	-539	-Inf	5.2	3' UTR	1	11005425	11038504	33080	2	three_prime_utr
chr1	12327050	12327553	504	ENSGALG00000008328	ENSGALT00000013555	31274	RSBN1L	round spermatid basic protein 1-like [Source:HGNC Symbol;Acc:HGNC:24765]	GO:0005634(nucleus)	NA	1e-86	1	504,	0	-86	-84.6	14.4	Exon (ENSGALT00000013555/ENSGALG00000008328, exon 7 of 7)	1	12327050	12358827	31778	2	stop_codon
chr1	12389820	12390090	271	ENSGALG00000008322	ENSGALT00000013546	32007	PTPN12	protein tyrosine phosphatase, non-receptor type 12 [Source:HGNC Symbol;Acc:HGNC:9645]	GO:0035335(peptidyl-tyrosine dephosphorylation);GO:0016791(phosphatase activity);GO:0016311(dephosphorylation);GO:0006470(protein dephosphorylation);GO:0004725(protein tyrosine phosphatase activity);GO:0016787(hydrolase activity);GO:0005829(cytosol);GO:0004721(phosphoprotein phosphatase activity);GO:0005737(cytoplasm);GO:0005886(plasma membrane);GO:0005515(protein binding);GO:0017124(SH3 domain b…	NA	1.6e-51	1	271,	0	-50.8	-49.5	4.27	Exon (ENSGALT00000013546/ENSGALG00000008322, exon 12 of 18)	1	12381899	12422097	40199	2	CDS
chr1	12741267	12745766	4500	ENSGALG00000008285	ENSGALT00000013482	11217	NAPEPLD	N-acyl-phosphatidylethanolamine-hydrolyzing phospholipase D precursor [Source:RefSeq peptide;Acc:NP_001025901]	GO:0070290(N-acylphosphatidylethanolamine-specific phospholipase D activity);GO:0008152(metabolic process);GO:0008270(zinc ion binding);GO:0005737(cytoplasm);GO:0070062(extracellular exosome)	NA	1e-171	2	579,18,	0,4482	-171	-169	10.6	Exon (ENSGALT00000013482/ENSGALG00000008285, exon 2 of 5)	1	12737151	12756983	19833	2	CDS
chr1	12791364	12796108	4745	ENSGALG00000008249	ENSGALT00000013428	8124	DNAJC2	dnaJ homolog subfamily C member 2 [Source:RefSeq peptide;Acc:NP_001186254]	GO:2000279(negative regulation of DNA biosynthetic process);GO:0006260(DNA replication);GO:0005515(protein binding);GO:0005634(nucleus);GO:0003677(DNA binding);GO:0003682(chromatin binding);GO:0005737(cytoplasm);GO:0031965(nuclear membrane);GO:0042393(histone binding);GO:0005829(cytosol);GO:0045893(positive regulation of transcription, DNA-templated);GO:0044822(poly(A) RNA binding);GO:0043130(ubi…	NA	0	7	135,70,89,150,122,92,55,	0,1445,1601,1970,2740,2959,4690	-1780	-Inf	34.7	Exon (ENSGALT00000013428/ENSGALG00000008249, exon 7 of 17)	1	12786999	12804232	17234	2	CDS
chr1	12815245	12815483	239	ENSGALG00000008222	ENSGALT00000013382	33088	SLC26A5	prestin [Source:RefSeq peptide;Acc:NP_001072945]	GO:1902358(sulfate transmembrane transport);GO:0055085(transmembrane transport);GO:0015116(sulfate transmembrane transporter activity);GO:0008272(sulfate transport);GO:0008271(secondary active sulfate transmembrane transporter activity);GO:0007605(sensory perception of sound);GO:0016021(integral component of membrane);GO:0016020(membrane);GO:0005886(plasma membrane);GO:0005515(protein binding);GO…	NA	1e-150	1	239,	0	-150	-148	2.99	3' UTR	1	12815215	12848571	33357	2	stop_codon
chr1	13626518	13627118	601	ENSGALG00000008154	ENSGALT00000013245	92309	SRPK2	SRSF protein kinase 2 [Source:HGNC Symbol;Acc:HGNC:11306]	GO:0004713(protein tyrosine kinase activity);GO:0000166(nucleotide binding);GO:0016772(transferase activity, transferring phosphorus-containing groups);GO:0006468(protein phosphorylation);GO:0005524(ATP binding);GO:0004674(protein serine/threonine kinase activity);GO:0004672(protein kinase activity);GO:0005634(nucleus);GO:0005737(cytoplasm);GO:0005654(nucleoplasm);GO:0005730(nucleolus);GO:0000287…	NA	0	1	601,	0	-1330	-Inf	30.7	3' UTR	1	13626518	13719427	92910	2	three_prime_utr
chr1	13651947	13652644	698	ENSGALG00000008154	ENSGALT00000013245	66783	SRPK2	SRSF protein kinase 2 [Source:HGNC Symbol;Acc:HGNC:11306]	GO:0004713(protein tyrosine kinase activity);GO:0000166(nucleotide binding);GO:0016772(transferase activity, transferring phosphorus-containing groups);GO:0006468(protein phosphorylation);GO:0005524(ATP binding);GO:0004674(protein serine/threonine kinase activity);GO:0004672(protein kinase activity);GO:0005634(nucleus);GO:0005737(cytoplasm);GO:0005654(nucleoplasm);GO:0005730(nucleolus);GO:0000287…	NA	2.6e-07	2	33,58,	0,640	-6.58	-5.66	2.33	Exon (ENSGALT00000013245/ENSGALG00000008154, exon 9 of 16)	1	13626518	13719427	92910	2	CDS
chr1	13838748	13839521	774	ENSGALG00000008115	ENSGALT00000013172	59334	ATXN7L1	ataxin 7-like 1 [Source:HGNC Symbol;Acc:HGNC:22210]	GO:0005515(protein binding)	NA	1e-107	1	774,	0	-107	-105	7.8	Exon (ENSGALT00000013172/ENSGALG00000008115, exon 8 of 10)	1	13831430	13898855	67426	2	CDS
chr1	14180471	14180740	270	ENSGALG00000027350	ENSGALT00000045114	30	CCDC71L	coiled-coil domain containing 71-like [Source:HGNC Symbol;Acc:HGNC:26685]	NA	NA	1.6e-66	1	270,	0	-65.8	-64.5	13.6	Exon (ENSGALT00000045114/ENSGALG00000027350, exon 1 of 1)	1	14180471	14180770	300	2	CDS
chr1	14681637	14682669	1033	ENSGALG00000007905	ENSGALT00000012832	32418	LAMB1	laminin subunit beta 1 [Source:HGNC Symbol;Acc:HGNC:6486]	GO:0005515(protein binding);GO:0005615(extracellular space);GO:0005201(extracellular matrix structural constituent);GO:0034446(substrate adhesion-dependent cell spreading);GO:0031012(extracellular matrix);GO:0030335(positive regulation of cell migration);GO:0031175(neuron projection development);GO:0070062(extracellular exosome);GO:0005604(basement membrane);GO:0043259(laminin-10 complex);GO:0035…	NA	7.4e-08	2	77,43,	0,990	-7.13	-6.2	1.92	Exon (ENSGALT00000012832/ENSGALG00000007905, exon 26 of 27)	1	14681577	14715087	33511	2	CDS
chr1	15541691	15542171	481	ENSGALG00000013399	ENSGALT00000021853	155411	CELSR1	cadherin, EGF LAG seven-pass G-type receptor 1 [Source:HGNC Symbol;Acc:HGNC:1850]	GO:0005886(plasma membrane);GO:0007166(cell surface receptor signaling pathway);GO:0004888(transmembrane signaling receptor activity);GO:0007218(neuropeptide signaling pathway);GO:0004930(G-protein coupled receptor activity);GO:0004871(signal transducer activity);GO:0005509(calcium ion binding);GO:0005515(protein binding);GO:0007155(cell adhesion);GO:0007156(homophilic cell adhesion via plasma me…	NA	2e-18	2	8,172,	0,309	-17.7	-16.7	3.27	Exon (ENSGALT00000021853/ENSGALG00000013399, exon 33 of 35)	1	15539606	15697582	157977	2	CDS
chr1	18948605	18948843	239	ENSGALG00000023576	ENSGALT00000039200	2951	PIM3	Pim-3 proto-oncogene, serine/threonine kinase [Source:HGNC Symbol;Acc:HGNC:19310]	GO:0004713(protein tyrosine kinase activity);GO:0005737(cytoplasm);GO:0000166(nucleotide binding);GO:0016772(transferase activity, transferring phosphorus-containing groups);GO:0006468(protein phosphorylation);GO:0043066(negative regulation of apoptotic process);GO:0046777(protein autophosphorylation);GO:0007346(regulation of mitotic cell cycle);GO:0005524(ATP binding);GO:0004674(protein serine/t…	NA	1e-133	1	239,	0	-133	-132	4.95	3' UTR	1	18948099	18951794	3696	2	stop_codon
chr1	18951159	18951586	428	ENSGALG00000023576	ENSGALT00000039200	208	PIM3	Pim-3 proto-oncogene, serine/threonine kinase [Source:HGNC Symbol;Acc:HGNC:19310]	GO:0004713(protein tyrosine kinase activity);GO:0005737(cytoplasm);GO:0000166(nucleotide binding);GO:0016772(transferase activity, transferring phosphorus-containing groups);GO:0006468(protein phosphorylation);GO:0043066(negative regulation of apoptotic process);GO:0046777(protein autophosphorylation);GO:0007346(regulation of mitotic cell cycle);GO:0005524(ATP binding);GO:0004674(protein serine/t…	NA	2e-33	2	2,237,	0,191	-32.7	-31.6	3.66	5' UTR	1	18948099	18951794	3696	2	start_codon
chr1	28386458	28386668	211	ENSGALG00000009492	ENSGALT00000044409	2554	DNAJB9	dnaJ homolog subfamily B member 9 precursor [Source:RefSeq peptide;Acc:NP_001025906]	GO:0030433(ER-associated ubiquitin-dependent protein catabolic process);GO:0005783(endoplasmic reticulum);GO:0005515(protein binding);GO:0070062(extracellular exosome);GO:0051787(misfolded protein binding)	NA	7.9e-20	1	211,	0	-19.1	-18.1	3.81	3' UTR	1	28382860	28389222	6363	2	stop_codon
chr1	29412195	29412345	151	ENSGALG00000009532	ENSGALT00000015515	29317	GXYLT1	glucoside xylosyltransferase 1 [Source:RefSeq peptide;Acc:NP_001025907]	GO:0016757(transferase activity, transferring glycosyl groups);GO:0016266(O-glycan processing);GO:0035252(UDP-xylosyltransferase activity)	00514(Other types of O-glycan biosynthesis)	7.9e-11	1	151,	0	-10.1	-9.1	5.5	3' UTR	1	29410644	29441662	31019	2	stop_codon
chr1	30011661	30011900	240	ENSGALG00000009577	ENSGALT00000015605	448	PUS7L	pseudouridylate synthase 7-like [Source:HGNC Symbol;Acc:HGNC:25276]	GO:0003723(RNA binding);GO:0009451(RNA modification);GO:0009982(pseudouridine synthase activity);GO:0001522(pseudouridine synthesis);GO:0005515(protein binding)	NA	5e-29	1	240,	0	-28.3	-27.2	5.66	Exon (ENSGALT00000015605/ENSGALG00000009577, exon 1 of 8)	1	29999905	30012348	12444	2	CDS
chr1	30814972	30815211	240	ENSGALG00000028849	ENSGALT00000045186	22451	SCAF11	SR-related CTD-associated factor 11 [Source:HGNC Symbol;Acc:HGNC:10784]	GO:0046872(metal ion binding);GO:0005515(protein binding);GO:0008270(zinc ion binding);GO:0005634(nucleus);GO:0005654(nucleoplasm);GO:0005730(nucleolus);GO:0008380(RNA splicing);GO:0044822(poly(A) RNA binding);GO:0000245(spliceosomal complex assembly);GO:0000375(RNA splicing, via transesterification reactions)	NA	1.6e-60	1	240,	0	-59.8	-58.5	3.13	Exon (ENSGALT00000045186/ENSGALG00000028849, exon 10 of 15)	1	30809324	30837662	28339	2	CDS
chr1	30816075	30816343	269	ENSGALG00000028849	ENSGALT00000045186	21319	SCAF11	SR-related CTD-associated factor 11 [Source:HGNC Symbol;Acc:HGNC:10784]	GO:0046872(metal ion binding);GO:0005515(protein binding);GO:0008270(zinc ion binding);GO:0005634(nucleus);GO:0005654(nucleoplasm);GO:0005730(nucleolus);GO:0008380(RNA splicing);GO:0044822(poly(A) RNA binding);GO:0000245(spliceosomal complex assembly);GO:0000375(RNA splicing, via transesterification reactions)	NA	1.3e-61	1	269,	0	-60.9	-59.6	4.83	Exon (ENSGALT00000045186/ENSGALG00000028849, exon 10 of 15)	1	30809324	30837662	28339	2	CDS
chr1	31044812	31045022	211	ENSGALG00000009730	ENSGALT00000015837	19712	SLC38A4	sodium-coupled neutral amino acid transporter 4 [Source:RefSeq peptide;Acc:NP_001186478]	GO:0005887(integral component of plasma membrane);GO:0015171(amino acid transmembrane transporter activity);GO:0003333(amino acid transmembrane transport);GO:0016021(integral component of membrane);GO:0016020(membrane)	NA	1e-182	1	211,	0	-182	-180	3.18	3' UTR	1	31044183	31064734	20552	2	three_prime_utr
chr1	31045351	31045441	91	ENSGALG00000009730	ENSGALT00000015837	19293	SLC38A4	sodium-coupled neutral amino acid transporter 4 [Source:RefSeq peptide;Acc:NP_001186478]	GO:0005887(integral component of plasma membrane);GO:0015171(amino acid transmembrane transporter activity);GO:0003333(amino acid transmembrane transport);GO:0016021(integral component of membrane);GO:0016020(membrane)	NA	1.3e-31	1	91,	0	-30.9	-29.7	1.44	3' UTR	1	31044183	31064734	20552	2	stop_codon
chr1	31064674	31064734	61	ENSGALG00000009730	ENSGALT00000015837	0	SLC38A4	sodium-coupled neutral amino acid transporter 4 [Source:RefSeq peptide;Acc:NP_001186478]	GO:0005887(integral component of plasma membrane);GO:0015171(amino acid transmembrane transporter activity);GO:0003333(amino acid transmembrane transport);GO:0016021(integral component of membrane);GO:0016020(membrane)	NA	6.3e-20	1	61,	0	-19.2	-18.1	2.42	5' UTR	1	31044183	31064734	20552	2	five_prime_utr
chr1	33555158	33555786	629	ENSGALG00000027682	ENSGALT00000045276	7121	C12orf66	chromosome 12 open reading frame 66 [Source:HGNC Symbol;Acc:HGNC:26517]	NA	NA	0	1	629,	0	-403	-Inf	17.4	3' UTR	1	33552859	33562907	10049	2	stop_codon
chr1	33556025	33556383	359	ENSGALG00000027682	ENSGALT00000045276	6524	C12orf66	chromosome 12 open reading frame 66 [Source:HGNC Symbol;Acc:HGNC:26517]	NA	NA	5e-26	1	359,	0	-25.3	-24.1	3.32	Exon (ENSGALT00000045276/ENSGALG00000027682, exon 3 of 3)	1	33552859	33562907	10049	2	CDS
chr1	34327173	34329708	2536	ENSGALG00000019358	ENSGALT00000038638	0	LLPH	Protein LLP homolog [Source:UniProtKB/Swiss-Prot;Acc:Q5ZHK9]	GO:0005730(nucleolus);GO:0044822(poly(A) RNA binding)	NA	0	4	98,308,184,27,	0,180,2247,2509	-1240	-Inf	12	5' UTR	1	34327085	34329708	2624	2	five_prime_utr
chr1	37737224	37739318	2095	ENSGALG00000010227	ENSGALT00000016625	2814	KRR1	KRR1 small subunit processome component homolog [Source:RefSeq peptide;Acc:NP_001025915]	GO:0005634(nucleus);GO:0003676(nucleic acid binding);GO:0003723(RNA binding);GO:0030529(intracellular ribonucleoprotein complex);GO:0042254(ribosome biogenesis);GO:0000462(maturation of SSU-rRNA from tricistronic rRNA transcript (SSU-rRNA, 5.8S rRNA, LSU-rRNA));GO:0032040(small-subunit processome);GO:0006364(rRNA processing);GO:0005730(nucleolus);GO:0016020(membrane);GO:0005515(protein binding);G…	NA	7.9e-32	4	83,94,78,132,	0,1388,1587,1963	-31.1	-29.9	3.6	Exon (ENSGALT00000016625/ENSGALG00000010227, exon 7 of 10)	1	37736302	37742132	5831	2	CDS
chr1	37960121	37960211	91	ENSGALG00000010246	ENSGALT00000016660	54397	OSBPL8	oxysterol binding protein like 8 [Source:HGNC Symbol;Acc:HGNC:16396]	GO:0006810(transport);GO:0006869(lipid transport);GO:0016020(membrane);GO:0005783(endoplasmic reticulum);GO:0015485(cholesterol binding);GO:0045444(fat cell differentiation);GO:0070273(phosphatidylinositol-4-phosphate binding);GO:0015914(phospholipid transport);GO:0001786(phosphatidylserine binding);GO:0005548(phospholipid transporter activity);GO:0010891(negative regulation of sequestering of tr…	NA	2.5e-20	1	91,	0	-19.6	-18.6	6.19	3' UTR	1	37960001	38014608	54608	2	three_prime_utr
chr1	40615108	40617810	2703	ENSGALG00000028648	ENSGALT00000044826	1702	CCDC59	coiled-coil domain containing 59 [Source:HGNC Symbol;Acc:HGNC:25005]	GO:0006355(regulation of transcription, DNA-templated);GO:0005515(protein binding);GO:0044822(poly(A) RNA binding)	NA	1e-163	3	142,112,47,	0,1471,2656	-163	-162	6.86	Exon (ENSGALT00000044826/ENSGALG00000028648, exon 4 of 6)	1	40612560	40619512	6953	2	CDS
chr1	43172472	43174832	2361	ENSGALG00000011207	ENSGALT00000038357	1146	MKP3	dual specificity protein phosphatase 6 [Source:RefSeq peptide;Acc:NP_989685]	GO:0016310(phosphorylation);GO:0016301(kinase activity);GO:0016791(phosphatase activity);GO:0016311(dephosphorylation);GO:0006470(protein dephosphorylation);GO:0004725(protein tyrosine phosphatase activity);GO:0016787(hydrolase activity);GO:0008138(protein tyrosine/serine/threonine phosphatase activity);GO:0004721(phosphoprotein phosphatase activity);GO:0017017(MAP kinase tyrosine/serine/threonin…	04010(MAPK signaling pathway)	0	2	684,301,	0,2060	-1000	-Inf	15.5	3' UTR	1	43171637	43175978	4342	2	stop_codon
chr1	43175620	43175978	359	ENSGALG00000011207	ENSGALT00000038357	0	MKP3	dual specificity protein phosphatase 6 [Source:RefSeq peptide;Acc:NP_989685]	GO:0016310(phosphorylation);GO:0016301(kinase activity);GO:0016791(phosphatase activity);GO:0016311(dephosphorylation);GO:0006470(protein dephosphorylation);GO:0004725(protein tyrosine phosphatase activity);GO:0016787(hydrolase activity);GO:0008138(protein tyrosine/serine/threonine phosphatase activity);GO:0004721(phosphoprotein phosphatase activity);GO:0017017(MAP kinase tyrosine/serine/threonin…	04010(MAPK signaling pathway)	1.6e-38	1	359,	0	-37.8	-36.6	17.4	5' UTR	1	43171637	43175978	4342	2	start_codon
chr1	43276073	43276403	331	ENSGALG00000011258	ENSGALT00000018372	29412	ATP2B1	plasma membrane calcium-transporting ATPase 1 [Source:RefSeq peptide;Acc:NP_001161474]	GO:0005515(protein binding);GO:0008152(metabolic process);GO:0000166(nucleotide binding);GO:0006811(ion transport);GO:0006810(transport);GO:0046872(metal ion binding);GO:0016787(hydrolase activity);GO:0070588(calcium ion transmembrane transport);GO:0019829(cation-transporting ATPase activity);GO:0006812(cation transport);GO:0006816(calcium ion transport);GO:0005388(calcium-transporting ATPase act…	04020(Calcium signaling pathway);04261(Adrenergic signaling in cardiomyocytes)	1.3e-28	1	331,	0	-27.9	-26.7	3.4	3' UTR	1	43273706	43305815	32110	2	stop_codon
chr1	44272195	44272580	386	ENSGALG00000011276	ENSGALT00000018400	1319	BTG1	Protein BTG1 [Source:UniProtKB/Swiss-Prot;Acc:P34743]	GO:0005737(cytoplasm);GO:0005634(nucleus);GO:0008285(negative regulation of cell proliferation);GO:0019899(enzyme binding);GO:2000271(positive regulation of fibroblast apoptotic process);GO:0045603(positive regulation of endothelial cell differentiation);GO:0045766(positive regulation of angiogenesis);GO:0005515(protein binding);GO:0045663(positive regulation of myoblast differentiation)	03018(RNA degradation)	0	1	386,	0	-1280	-Inf	4.16	3' UTR	1	44271338	44273899	2562	2	stop_codon
chr1	44500572	44500632	61	ENSGALG00000011280	ENSGALT00000018404	62164	EEA1	early endosome antigen 1 [Source:HGNC Symbol;Acc:HGNC:3185]	GO:0046872(metal ion binding);GO:0006897(endocytosis);GO:0005829(cytosol);GO:0005769(early endosome);GO:0005545(1-phosphatidylinositol binding);GO:0005515(protein binding);GO:0070062(extracellular exosome);GO:0042803(protein homodimerization activity);GO:0006906(vesicle fusion);GO:0030742(GTP-dependent protein binding);GO:0019897(extrinsic component of plasma membrane);GO:0007165(signal transduct…	NA	1.2e-08	1	61,	0	-7.91	-6.97	2.6	Exon (ENSGALT00000018404/ENSGALG00000011280, exon 26 of 29)	1	44497302	44562796	65495	2	CDS
chr1	45469796	45469975	180	ENSGALG00000011406	ENSGALT00000018613	35600	NTN4	netrin 4 [Source:HGNC Symbol;Acc:HGNC:13658]	GO:0060668(regulation of branching involved in salivary gland morphogenesis by extracellular matrix-epithelial cell signaling);GO:0043237(laminin-1 binding);GO:0016322(neuron remodeling);GO:0005604(basement membrane);GO:0005576(extracellular region);GO:0005515(protein binding)	NA	1e-20	1	180,	0	-20	-18.9	11.9	3' UTR	1	45466330	45505575	39246	2	three_prime_utr
chr1	45563018	45563287	270	ENSGALG00000011421	ENSGALT00000038284	90	HAL	histidine ammonia-lyase [Source:RefSeq peptide;Acc:NP_989735]	GO:0009058(biosynthetic process);GO:0005737(cytoplasm);GO:0003824(catalytic activity);GO:0016829(lyase activity);GO:0019557(histidine catabolic process to glutamate and formate);GO:0019556(histidine catabolic process to glutamate and formamide);GO:0016841(ammonia-lyase activity);GO:0006548(histidine catabolic process);GO:0006547(histidine metabolic process);GO:0004397(histidine ammonia-lyase acti…	00340(Histidine metabolism)	3.2e-49	1	270,	0	-48.5	-47.2	5.16	Exon (ENSGALT00000038284/ENSGALG00000011421, exon 1 of 20)	1	45551218	45563377	12160	2	CDS
chr1	48102664	48102903	240	ENSGALG00000011798	ENSGALT00000019256	4289	HEBP1	heme-binding protein 1 [Source:RefSeq peptide;Acc:NP_001025925]	GO:0070062(extracellular exosome)	NA	1e-151	1	240,	0	-151	-150	2.78	3' UTR	1	48100662	48107192	6531	2	stop_codon
chr1	48102962	48104350	1389	ENSGALG00000011798	ENSGALT00000019256	2842	HEBP1	heme-binding protein 1 [Source:RefSeq peptide;Acc:NP_001025925]	GO:0070062(extracellular exosome)	NA	3.2e-33	2	108,13,	0,1376	-32.5	-31.3	1.65	Exon (ENSGALT00000019256/ENSGALG00000011798, exon 3 of 4)	1	48100662	48107192	6531	2	CDS
chr1	48106427	48107192	766	ENSGALG00000011798	ENSGALT00000019256	0	HEBP1	heme-binding protein 1 [Source:RefSeq peptide;Acc:NP_001025925]	GO:0070062(extracellular exosome)	NA	0	2	99,111,	0,655	-332	-Inf	5.82	5' UTR	1	48100662	48107192	6531	2	start_codon
chr1	49282567	49282860	294	ENSGALG00000011898	ENSGALT00000019419	1531	FAM109B	family with sequence similarity 109 member B [Source:HGNC Symbol;Acc:HGNC:27161]	GO:0005802(trans-Golgi network);GO:0005769(early endosome);GO:0042147(retrograde transport, endosome to Golgi);GO:0005515(protein binding);GO:0042803(protein homodimerization activity);GO:0055037(recycling endosome);GO:0007032(endosome organization);GO:0030136(clathrin-coated vesicle);GO:0001881(receptor recycling)	NA	5e-79	1	294,	0	-78.3	-76.9	14.7	Exon (ENSGALT00000019419/ENSGALG00000011898, exon 2 of 2)	1	49282567	49284391	1825	2	stop_codon
chr1	49283183	49283535	353	ENSGALG00000011898	ENSGALT00000019419	856	FAM109B	family with sequence similarity 109 member B [Source:HGNC Symbol;Acc:HGNC:27161]	GO:0005802(trans-Golgi network);GO:0005769(early endosome);GO:0042147(retrograde transport, endosome to Golgi);GO:0005515(protein binding);GO:0042803(protein homodimerization activity);GO:0055037(recycling endosome);GO:0007032(endosome organization);GO:0030136(clathrin-coated vesicle);GO:0001881(receptor recycling)	NA	1.6e-100	1	353,	0	-99.8	-98.3	11.8	5' UTR	1	49282567	49284391	1825	2	start_codon
chr1	49351394	49351633	240	ENSGALG00000011916	ENSGALT00000019442	16149	SREBF2	sterol regulatory element binding transcription factor 2 [Source:HGNC Symbol;Acc:HGNC:11290]	GO:2000188(regulation of cholesterol homeostasis);GO:0044212(transcription regulatory region DNA binding);GO:0045944(positive regulation of transcription from RNA polymerase II promoter);GO:0016020(membrane);GO:0005515(protein binding);GO:0003677(DNA binding);GO:0006355(regulation of transcription, DNA-templated);GO:0005634(nucleus);GO:0003700(transcription factor activity, sequence-specific DNA …	NA	0	1	240,	0	-1370	-Inf	22.2	3' UTR	1	49351394	49367782	16389	2	stop_codon
chr1	49367318	49367573	256	ENSGALG00000011916	ENSGALT00000019442	209	SREBF2	sterol regulatory element binding transcription factor 2 [Source:HGNC Symbol;Acc:HGNC:11290]	GO:2000188(regulation of cholesterol homeostasis);GO:0044212(transcription regulatory region DNA binding);GO:0045944(positive regulation of transcription from RNA polymerase II promoter);GO:0016020(membrane);GO:0005515(protein binding);GO:0003677(DNA binding);GO:0006355(regulation of transcription, DNA-templated);GO:0005634(nucleus);GO:0003700(transcription factor activity, sequence-specific DNA …	NA	1e-41	2	124,27,	0,229	-41	-39.8	3.44	Exon (ENSGALT00000019442/ENSGALG00000011916, exon 1 of 19)	1	49351394	49367782	16389	2	CDS
chr1	49415712	49415859	148	ENSGALG00000011932	ENSGALT00000037980	12688	XRCC6	X-ray repair cross-complementing protein 5 precursor [Source:RefSeq peptide;Acc:NP_990258]	GO:0005634(nucleus);GO:0003677(DNA binding);GO:0003676(nucleic acid binding);GO:0032508(DNA duplex unwinding);GO:0004003(ATP-dependent DNA helicase activity);GO:0042162(telomeric DNA binding);GO:0043564(Ku70:Ku80 complex);GO:0006303(double-strand break repair via nonhomologous end joining);GO:0000723(telomere maintenance);GO:0003684(damaged DNA binding);GO:0005654(nucleoplasm);GO:0016020(membrane…	03450(Non-homologous end-joining)	3.2e-12	1	148,	0	-11.5	-10.5	10.1	3' UTR	1	49415682	49428547	12866	2	stop_codon
chr1	49465885	49466094	210	ENSGALG00000011950	ENSGALT00000019494	19948	ACO2	aconitate hydratase, mitochondrial [Source:RefSeq peptide;Acc:NP_989519]	GO:0005634(nucleus);GO:0005739(mitochondrion);GO:0005506(iron ion binding);GO:0006099(tricarboxylic acid cycle);GO:0006101(citrate metabolic process);GO:0008152(metabolic process);GO:0051539(4 iron, 4 sulfur cluster binding);GO:0003994(aconitate hydratase activity);GO:0043209(myelin sheath)	00020(Citrate cycle (TCA cycle));00630(Glyoxylate and dicarboxylate metabolism);01200(Carbon metabolism);01210(2-Oxocarboxylic acid metabolism);01230(Biosynthesis of amino acids)	0	1	210,	0	-318	-316	3.04	3' UTR	1	49465617	49486042	20426	2	stop_codon
chr1	49523385	49524196	812	ENSGALG00000011958	ENSGALT00000037963	11856	TEF	Transcription factor VBP [Source:UniProtKB/Swiss-Prot;Acc:Q92172]	GO:0005515(protein binding);GO:0005634(nucleus);GO:0003677(DNA binding);GO:0006355(regulation of transcription, DNA-templated);GO:0006351(transcription, DNA-templated);GO:0043565(sequence-specific DNA binding);GO:0003700(transcription factor activity, sequence-specific DNA binding);GO:0045893(positive regulation of transcription, DNA-templated);GO:0045944(positive regulation of transcription from…	NA	1.3e-18	2	159,21,	0,791	-17.9	-16.8	3.27	Exon (ENSGALT00000037963/ENSGALG00000011958, exon 3 of 5)	1	49520862	49536052	15191	2	CDS
chr1	49616559	49616767	209	ENSGALG00000011976	ENSGALT00000019537	14208	L3MBTL2	lethal(3)malignant brain tumor-like protein 2 [Source:RefSeq peptide;Acc:NP_001006238]	GO:0005634(nucleus);GO:0006355(regulation of transcription, DNA-templated);GO:0008270(zinc ion binding);GO:0035064(methylated histone binding);GO:0042393(histone binding);GO:0005515(protein binding)	NA	7.9e-28	1	209,	0	-27.1	-25.9	3.82	3' UTR	1	49616380	49630975	14596	2	three_prime_utr
chr1	49616827	49616916	90	ENSGALG00000011976	ENSGALT00000019537	14059	L3MBTL2	lethal(3)malignant brain tumor-like protein 2 [Source:RefSeq peptide;Acc:NP_001006238]	GO:0005634(nucleus);GO:0006355(regulation of transcription, DNA-templated);GO:0008270(zinc ion binding);GO:0035064(methylated histone binding);GO:0042393(histone binding);GO:0005515(protein binding)	NA	2.5e-13	1	90,	0	-12.6	-11.6	2.65	3' UTR	1	49616380	49630975	14596	2	three_prime_utr
chr1	49637489	49637789	301	ENSGALG00000011992	ENSGALT00000019563	55925	EP300	E1A binding protein p300 [Source:HGNC Symbol;Acc:HGNC:3373]	GO:0005634(nucleus);GO:0006355(regulation of transcription, DNA-templated);GO:0003713(transcription coactivator activity);GO:0005515(protein binding);GO:0008270(zinc ion binding);GO:0016573(histone acetylation);GO:0003712(transcription cofactor activity);GO:0000123(histone acetyltransferase complex);GO:0004402(histone acetyltransferase activity);GO:0005737(cytoplasm);GO:0003677(DNA binding);GO:00…	04068(FoxO signaling pathway);04110(Cell cycle);04310(Wnt signaling pathway);04330(Notch signaling pathway);04350(TGF-beta signaling pathway);04520(Adherens junction);04630(Jak-STAT signaling pathway);04916(Melanogenesis);05164(Influenza A);05168(Herpes simplex infection)	2e-15	1	301,	0	-14.7	-13.7	2.23	3' UTR	1	49636651	49693714	57064	2	stop_codon
chr1	49637909	49638178	270	ENSGALG00000011992	ENSGALT00000019563	55536	EP300	E1A binding protein p300 [Source:HGNC Symbol;Acc:HGNC:3373]	GO:0005634(nucleus);GO:0006355(regulation of transcription, DNA-templated);GO:0003713(transcription coactivator activity);GO:0005515(protein binding);GO:0008270(zinc ion binding);GO:0016573(histone acetylation);GO:0003712(transcription cofactor activity);GO:0000123(histone acetyltransferase complex);GO:0004402(histone acetyltransferase activity);GO:0005737(cytoplasm);GO:0003677(DNA binding);GO:00…	04068(FoxO signaling pathway);04110(Cell cycle);04310(Wnt signaling pathway);04330(Notch signaling pathway);04350(TGF-beta signaling pathway);04520(Adherens junction);04630(Jak-STAT signaling pathway);04916(Melanogenesis);05164(Influenza A);05168(Herpes simplex infection)	4e-61	1	270,	0	-60.4	-59.1	7.73	Exon (ENSGALT00000019563/ENSGALG00000011992, exon 31 of 31)	1	49636651	49693714	57064	2	CDS
chr1	49639256	49639526	271	ENSGALG00000011992	ENSGALT00000019563	54188	EP300	E1A binding protein p300 [Source:HGNC Symbol;Acc:HGNC:3373]	GO:0005634(nucleus);GO:0006355(regulation of transcription, DNA-templated);GO:0003713(transcription coactivator activity);GO:0005515(protein binding);GO:0008270(zinc ion binding);GO:0016573(histone acetylation);GO:0003712(transcription cofactor activity);GO:0000123(histone acetyltransferase complex);GO:0004402(histone acetyltransferase activity);GO:0005737(cytoplasm);GO:0003677(DNA binding);GO:00…	04068(FoxO signaling pathway);04110(Cell cycle);04310(Wnt signaling pathway);04330(Notch signaling pathway);04350(TGF-beta signaling pathway);04520(Adherens junction);04630(Jak-STAT signaling pathway);04916(Melanogenesis);05164(Influenza A);05168(Herpes simplex infection)	5e-68	1	271,	0	-67.3	-65.9	4.72	Exon (ENSGALT00000019563/ENSGALG00000011992, exon 31 of 31)	1	49636651	49693714	57064	2	CDS
chr1	49680574	49680814	241	ENSGALG00000011992	ENSGALT00000019563	12900	EP300	E1A binding protein p300 [Source:HGNC Symbol;Acc:HGNC:3373]	GO:0005634(nucleus);GO:0006355(regulation of transcription, DNA-templated);GO:0003713(transcription coactivator activity);GO:0005515(protein binding);GO:0008270(zinc ion binding);GO:0016573(histone acetylation);GO:0003712(transcription cofactor activity);GO:0000123(histone acetyltransferase complex);GO:0004402(histone acetyltransferase activity);GO:0005737(cytoplasm);GO:0003677(DNA binding);GO:00…	04068(FoxO signaling pathway);04110(Cell cycle);04310(Wnt signaling pathway);04330(Notch signaling pathway);04350(TGF-beta signaling pathway);04520(Adherens junction);04630(Jak-STAT signaling pathway);04916(Melanogenesis);05164(Influenza A);05168(Herpes simplex infection)	4e-43	1	241,	0	-42.4	-41.2	10.5	Exon (ENSGALT00000019563/ENSGALG00000011992, exon 2 of 31)	1	49636651	49693714	57064	2	CDS
chr1	49718304	49718451	148	ENSGALG00000011993	ENSGALT00000019565	10886	RBX1	RING-box protein 1 [Source:RefSeq peptide;Acc:NP_001186179]	GO:0006513(protein monoubiquitination);GO:0019005(SCF ubiquitin ligase complex);GO:0031146(SCF-dependent proteasomal ubiquitin-dependent protein catabolic process);GO:0030163(protein catabolic process);GO:0005829(cytosol);GO:0016567(protein ubiquitination);GO:0005515(protein binding);GO:0046872(metal ion binding);GO:0008270(zinc ion binding);GO:0004842(ubiquitin-protein transferase activity);GO:0…	03420(Nucleotide excision repair);04110(Cell cycle);04114(Oocyte meiosis);04120(Ubiquitin mediated proteolysis);04141(Protein processing in endoplasmic reticulum);04310(Wnt signaling pathway);04350(TGF-beta signaling pathway)	2.5e-27	1	148,	0	-26.6	-25.4	4.93	3' UTR	1	49718304	49729337	11034	2	three_prime_utr
chr1	49748615	49748912	298	ENSGALG00000012003	ENSGALT00000019589	14836	XPNPEP3	X-prolyl aminopeptidase 3, mitochondrial [Source:HGNC Symbol;Acc:HGNC:28052]	GO:0046872(metal ion binding);GO:0016787(hydrolase activity);GO:0006508(proteolysis);GO:0030145(manganese ion binding);GO:0004177(aminopeptidase activity);GO:0005739(mitochondrion);GO:0070062(extracellular exosome);GO:0016485(protein processing);GO:0003094(glomerular filtration)	NA	1e-203	1	298,	0	-203	-201	21.9	3' UTR	1	49748496	49763748	15253	2	three_prime_utr
chr1	50008867	50009375	509	ENSGALG00000012050	ENSGALT00000019682	95684	TNRC6B	trinucleotide repeat containing 6B [Source:HGNC Symbol;Acc:HGNC:29190]	GO:0000166(nucleotide binding);GO:0005515(protein binding);GO:0044822(poly(A) RNA binding);GO:0060213(positive regulation of nuclear-transcribed mRNA poly(A) tail shortening);GO:1900153(positive regulation of nuclear-transcribed mRNA catabolic process, deadenylation-dependent decay);GO:0031047(gene silencing by RNA)	NA	7.9e-38	1	509,	0	-37.1	-35.9	11.3	Exon (ENSGALT00000019682/ENSGALG00000012050, exon 8 of 26)	1	49977775	50105059	127285	2	CDS
chr1	50157799	50157918	120	ENSGALG00000012056	ENSGALT00000019693	38883	GRAP2	GRB2-related adaptor protein 2 [Source:HGNC Symbol;Acc:HGNC:4563]	GO:0005515(protein binding);GO:0005634(nucleus);GO:0005737(cytoplasm);GO:0005654(nucleoplasm);GO:0005768(endosome)	NA	6e-05	1	120,	0	-4.22	-3.36	9.63	3' UTR	1	50154190	50196801	42612	2	three_prime_utr
chr1	50456693	50457167	475	ENSGALG00000012135	ENSGALT00000037892	2459	ATF4	cyclic AMP-dependent transcription factor ATF-4 [Source:RefSeq peptide;Acc:NP_990211]	GO:0006355(regulation of transcription, DNA-templated);GO:0043565(sequence-specific DNA binding);GO:0003700(transcription factor activity, sequence-specific DNA binding);GO:0005634(nucleus);GO:0005737(cytoplasm);GO:0003677(DNA binding);GO:0044212(transcription regulatory region DNA binding);GO:0045944(positive regulation of transcription from RNA polymerase II promoter);GO:0045893(positive regula…	04010(MAPK signaling pathway);04141(Protein processing in endoplasmic reticulum);04261(Adrenergic signaling in cardiomyocytes);04912(GnRH signaling pathway)	0	1	475,	0	-4510	-Inf	10.5	3' UTR	1	50456693	50459626	2934	2	stop_codon
chr1	50459508	50459626	119	ENSGALG00000012135	ENSGALT00000037892	0	ATF4	cyclic AMP-dependent transcription factor ATF-4 [Source:RefSeq peptide;Acc:NP_990211]	GO:0006355(regulation of transcription, DNA-templated);GO:0043565(sequence-specific DNA binding);GO:0003700(transcription factor activity, sequence-specific DNA binding);GO:0005634(nucleus);GO:0005737(cytoplasm);GO:0003677(DNA binding);GO:0044212(transcription regulatory region DNA binding);GO:0045944(positive regulation of transcription from RNA polymerase II promoter);GO:0045893(positive regula…	04010(MAPK signaling pathway);04141(Protein processing in endoplasmic reticulum);04261(Adrenergic signaling in cardiomyocytes);04912(GnRH signaling pathway)	0	1	119,	0	-463	-Inf	36.8	5' UTR	1	50456693	50459626	2934	2	five_prime_utr
chr1	50490864	50491132	269	ENSGALG00000012146	ENSGALT00000019840	1162	MGAT3	beta-1,4-mannosyl-glycoprotein 4-beta-N-acetylglucosaminyltransferase [Source:RefSeq peptide;Acc:NP_001012711]	GO:0003830(beta-1,4-mannosylglycoprotein 4-beta-N-acetylglucosaminyltransferase activity);GO:0006487(protein N-linked glycosylation);GO:0016020(membrane)	NA	3.2e-40	1	269,	0	-39.5	-38.3	18.6	Exon (ENSGALT00000019840/ENSGALG00000012146, exon 1 of 1)	1	50490804	50492294	1491	2	CDS
chr1	50517571	50519014	1444	ENSGALG00000012150	ENSGALT00000019844	6777	TAB1	TGF-beta-activated kinase 1 and MAP3K7-binding protein 1 [Source:RefSeq peptide;Acc:NP_001006240]	GO:0003824(catalytic activity);GO:0008152(metabolic process);GO:0005737(cytoplasm);GO:0005654(nucleoplasm);GO:0005515(protein binding);GO:0007179(transforming growth factor beta receptor signaling pathway);GO:0003007(heart morphogenesis);GO:0003279(cardiac septum development);GO:0035904(aorta development);GO:0060976(coronary vasculature development);GO:0030324(lung development);GO:0000185(activat…	04010(MAPK signaling pathway);04620(Toll-like receptor signaling pathway);04621(NOD-like receptor signaling pathway);05168(Herpes simplex infection)	1e-73	2	472,4,	0,1440	-73	-71.6	6.33	3' UTR	1	50517363	50525791	8429	2	stop_codon
chr1	50534643	50534911	269	ENSGALG00000027665	ENSGALT00000019854	10002	SYNGR1	synaptogyrin 1 [Source:RefSeq peptide;Acc:NP_001239207]	GO:0016021(integral component of membrane);GO:0016020(membrane);GO:0005515(protein binding);GO:0048169(regulation of long-term neuronal synaptic plasticity);GO:0048172(regulation of short-term neuronal synaptic plasticity)	NA	5e-100	1	269,	0	-99.3	-97.8	50.5	3' UTR	1	50534583	50544913	10331	2	stop_codon
chr1	50674003	50674182	180	ENSGALG00000012215	ENSGALT00000030604	16686	GTPBP1	GTP-binding protein 1 [Source:RefSeq peptide;Acc:NP_001188376]	GO:0000166(nucleotide binding);GO:0006184(obsolete GTP catabolic process);GO:0005525(GTP binding);GO:0003924(GTPase activity);GO:0016020(membrane);GO:0044822(poly(A) RNA binding)	NA	1.3e-60	1	180,	0	-59.9	-58.6	7.71	3' UTR	1	50674003	50690868	16866	2	three_prime_utr
chr1	50675462	50675790	329	ENSGALG00000012215	ENSGALT00000030604	15078	GTPBP1	GTP-binding protein 1 [Source:RefSeq peptide;Acc:NP_001188376]	GO:0000166(nucleotide binding);GO:0006184(obsolete GTP catabolic process);GO:0005525(GTP binding);GO:0003924(GTPase activity);GO:0016020(membrane);GO:0044822(poly(A) RNA binding)	NA	1e-187	1	329,	0	-187	-185	7.45	3' UTR	1	50674003	50690868	16866	2	three_prime_utr
chr1	50701962	50702110	149	ENSGALG00000019316	ENSGALT00000030602	1958	TOMM22	translocase of outer mitochondrial membrane 22 homolog (yeast) [Source:HGNC Symbol;Acc:HGNC:18002]	GO:0005743(mitochondrial inner membrane);GO:0005739(mitochondrion);GO:0005515(protein binding);GO:0006886(intracellular protein transport);GO:0005741(mitochondrial outer membrane);GO:0016021(integral component of membrane);GO:0016020(membrane);GO:0005742(mitochondrial outer membrane translocase complex);GO:0045040(protein import into mitochondrial outer membrane)	NA	1.3e-19	1	149,	0	-18.9	-17.8	2.46	3' UTR	1	50701667	50704068	2402	2	three_prime_utr
chr1	50704302	50704421	120	ENSGALG00000012218	ENSGALT00000019954	1936	CBY1	protein chibby homolog 1 [Source:RefSeq peptide;Acc:NP_001265078]	GO:0055007(cardiac muscle cell differentiation);GO:0090090(negative regulation of canonical Wnt signaling pathway);GO:0045444(fat cell differentiation);GO:0036064(ciliary basal body);GO:0042384(cilium assembly)	NA	1.3e-15	1	120,	0	-14.9	-13.9	4.01	3' UTR	1	50703943	50706357	2415	2	stop_codon
chr1	50754220	50754369	150	ENSGALG00000012251	ENSGALT00000020009	5043	KDELR3	KDEL receptor 3 [Source:RefSeq peptide;Acc:NP_001013014]	GO:0006810(transport);GO:0005783(endoplasmic reticulum);GO:0015031(protein transport);GO:0046923(ER retention sequence binding);GO:0006621(protein retention in ER lumen);GO:0016021(integral component of membrane);GO:0016020(membrane)	NA	1e-13	1	150,	0	-13	-12	4.43	3' UTR	1	50753266	50759412	6147	2	three_prime_utr
chr1	50833551	50833966	416	ENSGALG00000012277	ENSGALT00000020063	1951	MAFF	Transcription factor MafF [Source:UniProtKB/Swiss-Prot;Acc:Q90595]	GO:0045604(regulation of epidermal cell differentiation);GO:0035914(skeletal muscle cell differentiation);GO:0005634(nucleus);GO:0003677(DNA binding);GO:0006355(regulation of transcription, DNA-templated);GO:0006351(transcription, DNA-templated);GO:0043565(sequence-specific DNA binding);GO:0003700(transcription factor activity, sequence-specific DNA binding);GO:0005739(mitochondrion)	NA	0	1	416,	0	-516	-Inf	34.3	3' UTR	1	50832960	50835917	2958	2	three_prime_utr
chr1	50834527	50835917	1391	ENSGALG00000012277	ENSGALT00000020063	0	MAFF	Transcription factor MafF [Source:UniProtKB/Swiss-Prot;Acc:Q90595]	GO:0045604(regulation of epidermal cell differentiation);GO:0035914(skeletal muscle cell differentiation);GO:0005634(nucleus);GO:0003677(DNA binding);GO:0006355(regulation of transcription, DNA-templated);GO:0006351(transcription, DNA-templated);GO:0043565(sequence-specific DNA binding);GO:0003700(transcription factor activity, sequence-specific DNA binding);GO:0005739(mitochondrion)	NA	1.3e-13	3	98,54,86,	0,601,1305	-12.9	-11.9	2.75	5' UTR	1	50832960	50835917	2958	2	start_codon
chr1	50875916	50876006	91	ENSGALG00000019313	ENSGALT00000030592	10651	PICK1	protein interacting with PRKCA 1 [Source:HGNC Symbol;Acc:HGNC:9394]	GO:0048471(perinuclear region of cytoplasm);GO:0005886(plasma membrane);GO:0005737(cytoplasm);GO:0005739(mitochondrion);GO:0005515(protein binding);GO:0045202(synapse);GO:0043234(protein complex);GO:0042734(presynaptic membrane);GO:0030425(dendrite);GO:0019904(protein domain specific binding);GO:0015844(monoamine transport);GO:0008022(protein C-terminus binding);GO:0007205(protein kinase C-activa…	NA	3.7e-06	1	91,	0	-5.43	-4.53	21.1	3' UTR	1	50874810	50886657	11848	2	three_prime_utr
chr1	50877261	50877680	420	ENSGALG00000019313	ENSGALT00000030592	8977	PICK1	protein interacting with PRKCA 1 [Source:HGNC Symbol;Acc:HGNC:9394]	GO:0048471(perinuclear region of cytoplasm);GO:0005886(plasma membrane);GO:0005737(cytoplasm);GO:0005739(mitochondrion);GO:0005515(protein binding);GO:0045202(synapse);GO:0043234(protein complex);GO:0042734(presynaptic membrane);GO:0030425(dendrite);GO:0019904(protein domain specific binding);GO:0015844(monoamine transport);GO:0008022(protein C-terminus binding);GO:0007205(protein kinase C-activa…	NA	5e-80	1	420,	0	-79.3	-77.9	7.58	3' UTR	1	50874810	50886657	11848	2	stop_codon
chr1	50925539	50927570	2032	ENSGALG00000012291	ENSGALT00000020084	0	RPB6	DNA-directed RNA polymerases I, II, and III subunit RPABC2 [Source:RefSeq peptide;Acc:NP_990065]	GO:0005634(nucleus);GO:0003677(DNA binding);GO:0006351(transcription, DNA-templated);GO:0003899(DNA-directed RNA polymerase activity);GO:0005665(DNA-directed RNA polymerase II, core complex)	00230(Purine metabolism);00240(Pyrimidine metabolism);03020(RNA polymerase);04623(Cytosolic DNA-sensing pathway)	0	4	26,131,70,38,	0,1617,1828,1994	-486	-Inf	13.6	5' UTR	1	50924002	50927570	3569	2	start_codon
chr1	50933215	50933364	150	ENSGALG00000012265	ENSGALT00000020033	16779	MICALL1	MICAL-like protein 1 [Source:RefSeq peptide;Acc:NP_001188377]	GO:0031175(neuron projection development);GO:0017137(Rab GTPase binding);GO:0005515(protein binding);GO:0046872(metal ion binding);GO:0008270(zinc ion binding);GO:0032456(endocytic recycling);GO:0006897(endocytosis);GO:0006898(receptor-mediated endocytosis);GO:0019898(extrinsic component of membrane);GO:0097320(membrane tubulation);GO:0042802(identical protein binding);GO:0005770(late endosome);G…	NA	1.6e-12	1	150,	0	-11.8	-10.8	2.74	3' UTR	1	50931992	50950143	18152	2	three_prime_utr
chr1	50934100	50934905	806	ENSGALG00000012265	ENSGALT00000020033	15238	MICALL1	MICAL-like protein 1 [Source:RefSeq peptide;Acc:NP_001188377]	GO:0031175(neuron projection development);GO:0017137(Rab GTPase binding);GO:0005515(protein binding);GO:0046872(metal ion binding);GO:0008270(zinc ion binding);GO:0032456(endocytic recycling);GO:0006897(endocytosis);GO:0006898(receptor-mediated endocytosis);GO:0019898(extrinsic component of membrane);GO:0097320(membrane tubulation);GO:0042802(identical protein binding);GO:0005770(late endosome);G…	NA	7.9e-31	3	4,115,61,	0,288,745	-30.1	-28.9	5.85	3' UTR	1	50931992	50950143	18152	2	three_prime_utr
chr1	50937440	50937619	180	ENSGALG00000012265	ENSGALT00000020033	12524	MICALL1	MICAL-like protein 1 [Source:RefSeq peptide;Acc:NP_001188377]	GO:0031175(neuron projection development);GO:0017137(Rab GTPase binding);GO:0005515(protein binding);GO:0046872(metal ion binding);GO:0008270(zinc ion binding);GO:0032456(endocytic recycling);GO:0006897(endocytosis);GO:0006898(receptor-mediated endocytosis);GO:0019898(extrinsic component of membrane);GO:0097320(membrane tubulation);GO:0042802(identical protein binding);GO:0005770(late endosome);G…	NA	2.4e-10	1	180,	0	-9.62	-8.66	3.07	3' UTR	1	50931992	50950143	18152	2	stop_codon
chr1	50939301	50939778	478	ENSGALG00000012265	ENSGALT00000020033	10365	MICALL1	MICAL-like protein 1 [Source:RefSeq peptide;Acc:NP_001188377]	GO:0031175(neuron projection development);GO:0017137(Rab GTPase binding);GO:0005515(protein binding);GO:0046872(metal ion binding);GO:0008270(zinc ion binding);GO:0032456(endocytic recycling);GO:0006897(endocytosis);GO:0006898(receptor-mediated endocytosis);GO:0019898(extrinsic component of membrane);GO:0097320(membrane tubulation);GO:0042802(identical protein binding);GO:0005770(late endosome);G…	NA	1e-90	1	478,	0	-90	-88.6	12.1	Exon (ENSGALT00000020033/ENSGALG00000012265, exon 6 of 17)	1	50931992	50950143	18152	2	CDS
chr1	50953793	50953883	91	ENSGALG00000012296	ENSGALT00000020091	9493	EIF3L	Eukaryotic translation initiation factor 3 subunit L [Source:UniProtKB/Swiss-Prot;Acc:Q5F428]	GO:0001650(fibrillar center);GO:0005852(eukaryotic translation initiation factor 3 complex);GO:0006413(translational initiation);GO:0003743(translation initiation factor activity);GO:0005730(nucleolus);GO:0005654(nucleoplasm);GO:0005737(cytoplasm);GO:0006412(translation);GO:0033290(eukaryotic 48S preinitiation complex);GO:0016282(eukaryotic 43S preinitiation complex);GO:0006446(regulation of tran…	NA	6.3e-24	1	91,	0	-23.2	-22.1	3.1	3' UTR	1	50953763	50963376	9614	2	three_prime_utr
chr1	50986086	50986292	207	ENSGALG00000012312	ENSGALT00000020120	4056	ENSGALG00000012312	Uncharacterized protein [Source:UniProtKB/TrEMBL;Acc:F1NBE3]	GO:0009058(biosynthetic process);GO:0030170(pyridoxal phosphate binding);GO:0003824(catalytic activity);GO:0008152(metabolic process);GO:0016740(transferase activity);GO:0008890(glycine C-acetyltransferase activity)	00260(Glycine, serine and threonine metabolism)	7.9e-39	1	207,	0	-38.1	-36.9	2.2	3' UTR	1	50986027	50990348	4322	2	stop_codon
chr1	50991976	50992262	287	ENSGALG00000012313	ENSGALT00000020121	286	ENSGALG00000012313	Histone H5 [Source:UniProtKB/Swiss-Prot;Acc:P02259]	GO:0005634(nucleus);GO:0003677(DNA binding);GO:0005694(chromosome);GO:0000786(nucleosome);GO:0006334(nucleosome assembly);GO:0030261(chromosome condensation)	NA	4e-65	1	287,	0	-64.4	-63.1	6.35	Exon (ENSGALT00000020121/ENSGALG00000012313, exon 1 of 1)	1	50991976	50992548	573	2	stop_codon
chr1	50995705	50999234	3530	ENSGALG00000012410	ENSGALT00000020279	0	ENSGALG00000012410	Uncharacterized protein [Source:UniProtKB/TrEMBL;Acc:F1NCS7]	GO:0005730(nucleolus)	NA	0	6	231,101,143,49,106,113,	0,667,1681,2975,3223,3417	-701	-Inf	10.6	3' UTR	1	50994992	50999234	4243	2	stop_codon
chr1	51038135	51038344	210	ENSGALG00000012422	ENSGALT00000020305	0	SH3BP1	SH3-domain binding protein 1 [Source:HGNC Symbol;Acc:HGNC:10824]	GO:0005737(cytoplasm);GO:0005515(protein binding);GO:0005622(intracellular);GO:0007165(signal transduction)	NA	3.2e-34	1	210,	0	-33.5	-32.3	41.3	5' UTR	1	51030351	51038344	7994	2	five_prime_utr
chr1	51039753	51039842	90	ENSGALG00000028164	ENSGALT00000045046	7594	ENSGALG00000028164	Uncharacterized protein [Source:UniProtKB/TrEMBL;Acc:F1NDX6]	GO:0005622(intracellular);GO:0016192(vesicle-mediated transport);GO:0006886(intracellular protein transport);GO:0030131(clathrin adaptor complex)	04142(Lysosome)	5e-14	1	90,	0	-13.3	-12.3	1.73	3' UTR	1	51039365	51047436	8072	2	three_prime_utr
chr1	51042202	51042321	120	ENSGALG00000028164	ENSGALT00000045046	5115	ENSGALG00000028164	Uncharacterized protein [Source:UniProtKB/TrEMBL;Acc:F1NDX6]	GO:0005622(intracellular);GO:0016192(vesicle-mediated transport);GO:0006886(intracellular protein transport);GO:0030131(clathrin adaptor complex)	04142(Lysosome)	6.3e-49	1	120,	0	-48.2	-47	2.25	Exon (ENSGALT00000045046/ENSGALG00000028164, exon 10 of 13)	1	51039365	51047436	8072	2	CDS
chr1	51044915	51046474	1560	ENSGALG00000028164	ENSGALT00000045046	962	ENSGALG00000028164	Uncharacterized protein [Source:UniProtKB/TrEMBL;Acc:F1NDX6]	GO:0005622(intracellular);GO:0016192(vesicle-mediated transport);GO:0006886(intracellular protein transport);GO:0030131(clathrin adaptor complex)	04142(Lysosome)	1.3e-46	3	121,81,7,	0,489,1553	-45.9	-44.6	2.23	Exon (ENSGALT00000045046/ENSGALG00000028164, exon 2 of 13)	1	51039365	51047436	8072	2	CDS
chr1	51065196	51067106	1911	ENSGALG00000026968	ENSGALT00000044673	0	CDC42EP1	CDC42 effector protein (Rho GTPase binding) 1 [Source:HGNC Symbol;Acc:HGNC:17014]	GO:0005737(cytoplasm);GO:0005886(plasma membrane);GO:0008360(regulation of cell shape);GO:0005794(Golgi apparatus);GO:0015629(actin cytoskeleton);GO:0005925(focal adhesion);GO:0005515(protein binding);GO:0031274(positive regulation of pseudopodium assembly)	NA	0	3	94,289,436,	0,510,1475	-1370	-Inf	33.2	Exon (ENSGALT00000044673/ENSGALG00000026968, exon 1 of 3)	1	51065196	51067106	1911	2	stop_codon
chr1	51229330	51229568	239	ENSGALG00000012454	ENSGALT00000020357	18856	CYTH4	cytohesin-4 [Source:RefSeq peptide;Acc:NP_001012833]	GO:0043547(positive regulation of GTPase activity);GO:0032012(regulation of ARF protein signal transduction);GO:0005086(ARF guanyl-nucleotide exchange factor activity);GO:0005886(plasma membrane)	04144(Endocytosis)	2.5e-40	1	239,	0	-39.6	-38.4	4.57	3' UTR	1	51229151	51248424	19274	2	three_prime_utr
chr1	51229985	51230223	239	ENSGALG00000012454	ENSGALT00000020357	18201	CYTH4	cytohesin-4 [Source:RefSeq peptide;Acc:NP_001012833]	GO:0043547(positive regulation of GTPase activity);GO:0032012(regulation of ARF protein signal transduction);GO:0005086(ARF guanyl-nucleotide exchange factor activity);GO:0005886(plasma membrane)	04144(Endocytosis)	4e-12	1	239,	0	-11.4	-10.4	2.74	3' UTR	1	51229151	51248424	19274	2	stop_codon
chr1	51352842	51352961	120	ENSGALG00000012487	ENSGALT00000021773	1362	MPST	3-mercaptopyruvate sulfurtransferase [Source:RefSeq peptide;Acc:NP_001264306]	GO:0008152(metabolic process);GO:0016740(transferase activity);GO:0004792(thiosulfate sulfurtransferase activity);GO:0070062(extracellular exosome)	00270(Cysteine and methionine metabolism);00920(Sulfur metabolism);04122(Sulfur relay system)	1.6e-13	1	120,	0	-12.8	-11.8	1.59	3' UTR	1	51349989	51354323	4335	2	stop_codon
chr1	51353169	51354106	938	ENSGALG00000012487	ENSGALT00000021773	217	MPST	3-mercaptopyruvate sulfurtransferase [Source:RefSeq peptide;Acc:NP_001264306]	GO:0008152(metabolic process);GO:0016740(transferase activity);GO:0004792(thiosulfate sulfurtransferase activity);GO:0070062(extracellular exosome)	00270(Cysteine and methionine metabolism);00920(Sulfur metabolism);04122(Sulfur relay system)	1e-167	2	10,378,	0,560	-167	-166	3.97	Exon (ENSGALT00000021773/ENSGALG00000012487, exon 1 of 3)	1	51349989	51354323	4335	2	CDS
chr1	51949219	51949514	296	ENSGALG00000012550	ENSGALT00000037765	5712	HMOX1	heme oxygenase 1 [Source:RefSeq peptide;Acc:NP_990675]	GO:0042168(heme metabolic process);GO:0034395(regulation of transcription from RNA polymerase II promoter in response to iron);GO:0071276(cellular response to cadmium ion);GO:0071243(cellular response to arsenic-containing substance);GO:0005634(nucleus);GO:0046872(metal ion binding);GO:0055114(oxidation-reduction process);GO:0006788(heme oxidation);GO:0004392(heme oxygenase (decyclizing) activity…	NA	1e-126	1	296,	0	-126	-125	2.96	3' UTR	1	51949101	51955226	6126	2	three_prime_utr
chr1	51951502	51952093	592	ENSGALG00000012550	ENSGALT00000037765	3133	HMOX1	heme oxygenase 1 [Source:RefSeq peptide;Acc:NP_990675]	GO:0042168(heme metabolic process);GO:0034395(regulation of transcription from RNA polymerase II promoter in response to iron);GO:0071276(cellular response to cadmium ion);GO:0071243(cellular response to arsenic-containing substance);GO:0005634(nucleus);GO:0046872(metal ion binding);GO:0055114(oxidation-reduction process);GO:0006788(heme oxidation);GO:0004392(heme oxygenase (decyclizing) activity…	NA	1e-21	2	65,25,	0,567	-21	-19.9	1.34	Exon (ENSGALT00000037765/ENSGALG00000012550, exon 3 of 5)	1	51949101	51955226	6126	2	CDS
chr1	51952358	51952476	119	ENSGALG00000012550	ENSGALT00000037765	2750	HMOX1	heme oxygenase 1 [Source:RefSeq peptide;Acc:NP_990675]	GO:0042168(heme metabolic process);GO:0034395(regulation of transcription from RNA polymerase II promoter in response to iron);GO:0071276(cellular response to cadmium ion);GO:0071243(cellular response to arsenic-containing substance);GO:0005634(nucleus);GO:0046872(metal ion binding);GO:0055114(oxidation-reduction process);GO:0006788(heme oxidation);GO:0004392(heme oxygenase (decyclizing) activity…	NA	1.3e-31	1	119,	0	-30.9	-29.7	1.48	Exon (ENSGALT00000037765/ENSGALG00000012550, exon 3 of 5)	1	51949101	51955226	6126	2	CDS
chr1	51954765	51955226	462	ENSGALG00000012550	ENSGALT00000037765	0	HMOX1	heme oxygenase 1 [Source:RefSeq peptide;Acc:NP_990675]	GO:0042168(heme metabolic process);GO:0034395(regulation of transcription from RNA polymerase II promoter in response to iron);GO:0071276(cellular response to cadmium ion);GO:0071243(cellular response to arsenic-containing substance);GO:0005634(nucleus);GO:0046872(metal ion binding);GO:0055114(oxidation-reduction process);GO:0006788(heme oxidation);GO:0004392(heme oxygenase (decyclizing) activity…	NA	1e-188	2	88,120,	0,342	-188	-186	3.47	5' UTR	1	51949101	51955226	6126	2	start_codon
chr1	52940575	52940871	297	ENSGALG00000012566	ENSGALT00000020520	73437	SYN3	synapsin III [Source:HGNC Symbol;Acc:HGNC:11496]	GO:0003824(catalytic activity);GO:0008152(metabolic process);GO:0007269(neurotransmitter secretion);GO:0008021(synaptic vesicle);GO:0005524(ATP binding);GO:0045202(synapse);GO:0097481(neuronal postsynaptic density);GO:0030672(synaptic vesicle membrane)	NA	1.3e-48	1	297,	0	-47.9	-46.7	6.95	3' UTR	1	52867138	53186826	319689	1	CDS
chr1	53192912	53193002	91	ENSGALG00000012569	ENSGALT00000020524	11932	FBXO7	F-box only protein 7 [Source:RefSeq peptide;Acc:NP_001012555]	GO:0045620(negative regulation of lymphocyte differentiation);GO:0045736(negative regulation of cyclin-dependent protein serine/threonine kinase activity);GO:2000134(negative regulation of G1/S transition of mitotic cell cycle);GO:0019901(protein kinase binding);GO:0005515(protein binding);GO:0005634(nucleus);GO:0005737(cytoplasm);GO:0005739(mitochondrion);GO:0016567(protein ubiquitination);GO:00…	NA	1e-13	1	91,	0	-13	-12	1.76	Exon (ENSGALT00000020524/ENSGALG00000012569, exon 9 of 9)	1	53191324	53204934	13611	2	CDS
chr1	53308066	53308333	268	ENSGALG00000012631	ENSGALT00000020617	12995	PWP1	periodic tryptophan protein 1 homolog [Source:RefSeq peptide;Acc:NP_001025932]	GO:0005515(protein binding);GO:0005730(nucleolus);GO:0005794(Golgi apparatus)	NA	1.6e-38	1	268,	0	-37.8	-36.6	2.06	3' UTR	1	53306966	53321328	14363	2	stop_codon
chr1	53319052	53319662	611	ENSGALG00000012631	ENSGALT00000020617	1666	PWP1	periodic tryptophan protein 1 homolog [Source:RefSeq peptide;Acc:NP_001025932]	GO:0005515(protein binding);GO:0005730(nucleolus);GO:0005794(Golgi apparatus)	NA	3.2e-25	2	28,181,	0,430	-24.5	-23.4	2.02	Exon (ENSGALT00000020617/ENSGALG00000012631, exon 3 of 15)	1	53306966	53321328	14363	2	CDS
chr1	53340613	53340673	61	ENSGALG00000012635	ENSGALT00000020623	70814	BTBD11	BTB (POZ) domain containing 11 [Source:HGNC Symbol;Acc:HGNC:23844]	GO:0005515(protein binding);GO:0060395(SMAD protein signal transduction)	NA	0.0006	1	61,	0	-3.22	-2.38	3.54	3' UTR	1	53339867	53411487	71621	2	three_prime_utr
chr1	53599827	53600364	538	ENSGALG00000012640	ENSGALT00000020629	10292	C1H12ORF23	UPF0444 transmembrane protein C12orf23 homolog [Source:RefSeq peptide;Acc:NP_001006244]	NA	NA	1e-113	1	538,	0	-113	-112	6.53	3' UTR	1	53597859	53610656	12798	2	stop_codon
chr1	53636358	53636537	180	ENSGALG00000012642	ENSGALT00000020633	33063	RIC8B	RIC8 guanine nucleotide exchange factor B [Source:HGNC Symbol;Acc:HGNC:25555]	GO:0005886(plasma membrane);GO:0005737(cytoplasm);GO:0043547(positive regulation of GTPase activity);GO:0005096(GTPase activator activity);GO:0005085(guanyl-nucleotide exchange factor activity);GO:0005488(binding);GO:0001965(G-protein alpha-subunit binding);GO:0007186(G-protein coupled receptor signaling pathway);GO:0005813(centrosome);GO:0005829(cytosol);GO:0008277(regulation of G-protein couple…	NA	4e-13	1	180,	0	-12.4	-11.4	4.72	3' UTR	1	53634893	53669600	34708	2	three_prime_utr
chr1	53636597	53636776	180	ENSGALG00000012642	ENSGALT00000020633	32824	RIC8B	RIC8 guanine nucleotide exchange factor B [Source:HGNC Symbol;Acc:HGNC:25555]	GO:0005886(plasma membrane);GO:0005737(cytoplasm);GO:0043547(positive regulation of GTPase activity);GO:0005096(GTPase activator activity);GO:0005085(guanyl-nucleotide exchange factor activity);GO:0005488(binding);GO:0001965(G-protein alpha-subunit binding);GO:0007186(G-protein coupled receptor signaling pathway);GO:0005813(centrosome);GO:0005829(cytosol);GO:0008277(regulation of G-protein couple…	NA	1.6e-16	1	180,	0	-15.8	-14.8	2.43	3' UTR	1	53634893	53669600	34708	2	three_prime_utr
chr1	53667524	53669600	2077	ENSGALG00000012642	ENSGALT00000020633	0	RIC8B	RIC8 guanine nucleotide exchange factor B [Source:HGNC Symbol;Acc:HGNC:25555]	GO:0005886(plasma membrane);GO:0005737(cytoplasm);GO:0043547(positive regulation of GTPase activity);GO:0005096(GTPase activator activity);GO:0005085(guanyl-nucleotide exchange factor activity);GO:0005488(binding);GO:0001965(G-protein alpha-subunit binding);GO:0007186(G-protein coupled receptor signaling pathway);GO:0005813(centrosome);GO:0005829(cytosol);GO:0008277(regulation of G-protein couple…	NA	1.5e-07	2	1,90,	0,1987	-6.81	-5.89	2.75	Exon (ENSGALT00000020633/ENSGALG00000012642, exon 1 of 10)	1	53634893	53669600	34708	2	start_codon
chr1	54283953	54284094	142	ENSGALG00000012694	ENSGALT00000020722	3317	C12orf45	chromosome 12 open reading frame 45 [Source:HGNC Symbol;Acc:HGNC:28628]	NA	NA	4e-24	2	18,97,	0,45	-23.4	-22.3	4.55	Exon (ENSGALT00000020722/ENSGALG00000012694, exon 4 of 5)	1	54283953	54287411	3459	2	CDS
chr1	54869423	54871800	2378	ENSGALG00000012726	ENSGALT00000020773	7469	HSP90B1	endoplasmin precursor [Source:RefSeq peptide;Acc:NP_989620]	GO:0051082(unfolded protein binding);GO:0006950(response to stress);GO:0006457(protein folding);GO:0005524(ATP binding);GO:0005634(nucleus);GO:0003723(RNA binding);GO:0016020(membrane);GO:0031012(extracellular matrix);GO:0043066(negative regulation of apoptotic process);GO:0030433(ER-associated ubiquitin-dependent protein catabolic process);GO:0005829(cytosol);GO:0030496(midbody);GO:0048471(perin…	04141(Protein processing in endoplasmic reticulum);04621(NOD-like receptor signaling pathway)	0	3	273,99,74,	0,1677,2304	-4560	-Inf	3.48	3' UTR	1	54869423	54879269	9847	2	stop_codon
chr1	54875359	54876194	836	ENSGALG00000012726	ENSGALT00000020773	3075	HSP90B1	endoplasmin precursor [Source:RefSeq peptide;Acc:NP_989620]	GO:0051082(unfolded protein binding);GO:0006950(response to stress);GO:0006457(protein folding);GO:0005524(ATP binding);GO:0005634(nucleus);GO:0003723(RNA binding);GO:0016020(membrane);GO:0031012(extracellular matrix);GO:0043066(negative regulation of apoptotic process);GO:0030433(ER-associated ubiquitin-dependent protein catabolic process);GO:0005829(cytosol);GO:0030496(midbody);GO:0048471(perin…	04141(Protein processing in endoplasmic reticulum);04621(NOD-like receptor signaling pathway)	1e-211	2	117,33,	0,803	-211	-209	1.61	Exon (ENSGALT00000020773/ENSGALG00000012726, exon 6 of 18)	1	54869423	54879269	9847	2	CDS
chr1	56530834	56531044	211	ENSGALG00000012823	ENSGALT00000020916	38057	TRIM24	tripartite motif containing 24 [Source:HGNC Symbol;Acc:HGNC:11812]	GO:0005737(cytoplasm);GO:0046872(metal ion binding);GO:0005515(protein binding);GO:0008270(zinc ion binding);GO:0005622(intracellular);GO:0016922(ligand-dependent nuclear receptor binding);GO:0005634(nucleus);GO:0003682(chromatin binding);GO:0042981(regulation of apoptotic process);GO:0004842(ubiquitin-protein transferase activity);GO:0016567(protein ubiquitination);GO:0030163(protein catabolic p…	NA	1.3e-19	1	211,	0	-18.9	-17.8	5.15	3' UTR	1	56529994	56569101	39108	2	stop_codon
chr1	56932255	56933652	1398	ENSGALG00000012852	ENSGALT00000020962	19228	MKRN1	makorin ring finger protein 1 [Source:RefSeq peptide;Acc:NP_990073]	GO:0046872(metal ion binding);GO:0005515(protein binding);GO:0008270(zinc ion binding)	NA	0	3	369,115,54,	0,770,1344	-489	-Inf	10.3	3' UTR	1	56931062	56952880	21819	2	stop_codon
chr1	56983738	56986891	3154	ENSGALG00000012857	ENSGALT00000020969	34441	DENND2A	DENN/MADD domain containing 2A [Source:HGNC Symbol;Acc:HGNC:22212]	GO:0043547(positive regulation of GTPase activity);GO:0015629(actin cytoskeleton);GO:0042147(retrograde transport, endosome to Golgi);GO:0017112(Rab guanyl-nucleotide exchange factor activity)	NA	7.9e-63	2	326,32,	0,3122	-62.1	-60.8	7.75	3' UTR	1	56983738	57021332	37595	2	stop_codon
chr1	57016710	57019292	2583	ENSGALG00000012857	ENSGALT00000020969	2040	DENND2A	DENN/MADD domain containing 2A [Source:HGNC Symbol;Acc:HGNC:22212]	GO:0043547(positive regulation of GTPase activity);GO:0015629(actin cytoskeleton);GO:0042147(retrograde transport, endosome to Golgi);GO:0017112(Rab guanyl-nucleotide exchange factor activity)	NA	0	2	88,954,	0,1629	-680	-Inf	49.2	Exon (ENSGALT00000020969/ENSGALG00000012857, exon 2 of 19)	1	56983738	57021332	37595	2	CDS
chr1	57959419	57959687	269	ENSGALG00000012894	ENSGALT00000021029	1013	7	Muscarinic acetylcholine receptor M2 [Source:UniProtKB/Swiss-Prot;Acc:P30372]	GO:0005886(plasma membrane);GO:0005887(integral component of plasma membrane);GO:0004930(G-protein coupled receptor activity);GO:0004871(signal transducer activity);GO:0030054(cell junction);GO:0045202(synapse);GO:0051482(positive regulation of cytosolic calcium ion concentration involved in phospholipase C-activating G-protein coupled signaling pathway);GO:0008016(regulation of heart contraction…	04020(Calcium signaling pathway);04080(Neuroactive ligand-receptor interaction);04810(Regulation of actin cytoskeleton)	1.3e-74	1	269,	0	-73.9	-72.5	3.35	Exon (ENSGALT00000021029/ENSGALG00000012894, exon 1 of 1)	1	57959300	57960700	1401	2	CDS
chr1	57959836	57959985	150	ENSGALG00000012894	ENSGALT00000021029	715	7	Muscarinic acetylcholine receptor M2 [Source:UniProtKB/Swiss-Prot;Acc:P30372]	GO:0005886(plasma membrane);GO:0005887(integral component of plasma membrane);GO:0004930(G-protein coupled receptor activity);GO:0004871(signal transducer activity);GO:0030054(cell junction);GO:0045202(synapse);GO:0051482(positive regulation of cytosolic calcium ion concentration involved in phospholipase C-activating G-protein coupled signaling pathway);GO:0008016(regulation of heart contraction…	04020(Calcium signaling pathway);04080(Neuroactive ligand-receptor interaction);04810(Regulation of actin cytoskeleton)	1.6e-35	1	150,	0	-34.8	-33.7	2.72	Exon (ENSGALT00000021029/ENSGALG00000012894, exon 1 of 1)	1	57959300	57960700	1401	2	CDS
chr1	57960402	57960581	180	ENSGALG00000012894	ENSGALT00000021029	119	7	Muscarinic acetylcholine receptor M2 [Source:UniProtKB/Swiss-Prot;Acc:P30372]	GO:0005886(plasma membrane);GO:0005887(integral component of plasma membrane);GO:0004930(G-protein coupled receptor activity);GO:0004871(signal transducer activity);GO:0030054(cell junction);GO:0045202(synapse);GO:0051482(positive regulation of cytosolic calcium ion concentration involved in phospholipase C-activating G-protein coupled signaling pathway);GO:0008016(regulation of heart contraction…	04020(Calcium signaling pathway);04080(Neuroactive ligand-receptor interaction);04810(Regulation of actin cytoskeleton)	1.6e-39	1	180,	0	-38.8	-37.6	3.74	Exon (ENSGALT00000021029/ENSGALG00000012894, exon 1 of 1)	1	57959300	57960700	1401	2	CDS
chr1	60081424	60082483	1060	ENSGALG00000012974	ENSGALT00000030549	37638	WASH1	WAS protein family homolog 1 [Source:RefSeq peptide;Acc:NP_001006245]	GO:0071203(WASH complex);GO:0003779(actin binding);GO:0043014(alpha-tubulin binding);GO:0034314(Arp2/3 complex-mediated actin nucleation);GO:0005769(early endosome);GO:0002468(dendritic cell antigen processing and presentation);GO:0090306(spindle assembly involved in meiosis);GO:0040038(polar body extrusion after meiotic divisions);GO:0043553(negative regulation of phosphatidylinositol 3-kinase a…	NA	6.3e-20	3	249,69,12,	0,772,1048	-19.2	-18.1	3.94	3' UTR	1	60080916	60120121	39206	2	stop_codon
chr1	60371169	60373379	2211	ENSGALG00000012986	ENSGALT00000021199	43327	KDM5A	lysine (K)-specific demethylase 5A [Source:HGNC Symbol;Acc:HGNC:9886]	GO:0005634(nucleus);GO:0003677(DNA binding);GO:0046872(metal ion binding);GO:0005515(protein binding);GO:0008270(zinc ion binding);GO:0045893(positive regulation of transcription, DNA-templated);GO:0055114(oxidation-reduction process);GO:0005622(intracellular);GO:0016706(oxidoreductase activity, acting on paired donors, with incorporation or reduction of molecular oxygen, 2-oxoglutarate as one do…	NA	1e-84	2	64,326,	0,1885	-84	-82.6	7.8	Exon (ENSGALT00000021199/ENSGALG00000012986, exon 27 of 28)	1	60371020	60416706	45687	2	CDS
chr1	60672322	60672652	331	ENSGALG00000012993	ENSGALT00000021211	11985	RAD52	DNA repair protein RAD52 homolog isoform 2 [Source:RefSeq peptide;Acc:NP_001161230]	GO:0005634(nucleus);GO:0003677(DNA binding);GO:0006974(cellular response to DNA damage stimulus);GO:0006310(DNA recombination);GO:0005515(protein binding);GO:0042802(identical protein binding);GO:0043234(protein complex);GO:0034599(cellular response to oxidative stress);GO:0010792(DNA double-strand break processing involved in repair via single-strand annealing);GO:2000819(regulation of nucleotid…	NA	6.3e-86	1	331,	0	-85.2	-83.8	8.09	3' UTR	1	60671664	60684637	12974	2	three_prime_utr
chr1	60673310	60673699	390	ENSGALG00000012993	ENSGALT00000021211	10938	RAD52	DNA repair protein RAD52 homolog isoform 2 [Source:RefSeq peptide;Acc:NP_001161230]	GO:0005634(nucleus);GO:0003677(DNA binding);GO:0006974(cellular response to DNA damage stimulus);GO:0006310(DNA recombination);GO:0005515(protein binding);GO:0042802(identical protein binding);GO:0043234(protein complex);GO:0034599(cellular response to oxidative stress);GO:0010792(DNA double-strand break processing involved in repair via single-strand annealing);GO:2000819(regulation of nucleotid…	NA	1e-168	1	390,	0	-168	-166	9.01	3' UTR	1	60671664	60684637	12974	2	three_prime_utr
chr1	61787548	61787973	426	ENSGALG00000013026	ENSGALT00000021270	4331	CECR5	cat eye syndrome chromosome region, candidate 5 [Source:HGNC Symbol;Acc:HGNC:1843]	GO:0005739(mitochondrion)	NA	4e-61	3	8,238,48,	0,122,378	-60.4	-59	5.76	Exon (ENSGALT00000021270/ENSGALG00000013026, exon 8 of 10)	1	61787548	61792304	4757	2	CDS
chr1	61798469	61798618	150	ENSGALG00000013031	ENSGALT00000021275	15427	CECR1	adenosine deaminase CECR1 precursor [Source:RefSeq peptide;Acc:NP_001025938]	GO:0005615(extracellular space);GO:0019239(deaminase activity);GO:0008270(zinc ion binding);GO:0042803(protein homodimerization activity);GO:0004000(adenosine deaminase activity);GO:0043394(proteoglycan binding);GO:0006154(adenosine catabolic process);GO:0031685(adenosine receptor binding)	NA	4e-11	1	150,	0	-10.4	-9.46	3.91	3' UTR	1	61797124	61814045	16922	2	three_prime_utr
chr1	61798917	61799156	240	ENSGALG00000013031	ENSGALT00000021275	14889	CECR1	adenosine deaminase CECR1 precursor [Source:RefSeq peptide;Acc:NP_001025938]	GO:0005615(extracellular space);GO:0019239(deaminase activity);GO:0008270(zinc ion binding);GO:0042803(protein homodimerization activity);GO:0004000(adenosine deaminase activity);GO:0043394(proteoglycan binding);GO:0006154(adenosine catabolic process);GO:0031685(adenosine receptor binding)	NA	6.3e-28	1	240,	0	-27.2	-26.1	4.8	3' UTR	1	61797124	61814045	16922	2	stop_codon
chr1	66991712	66991861	150	ENSGALG00000013229	ENSGALT00000021607	9202	CMAS	cytidine monophosphate N-acetylneuraminic acid synthetase [Source:HGNC Symbol;Acc:HGNC:18290]	GO:0009103(lipopolysaccharide biosynthetic process);GO:0005634(nucleus);GO:0016020(membrane)	NA	2.5e-20	1	150,	0	-19.6	-18.5	3.49	3' UTR	1	66989114	67001063	11950	2	stop_codon
chr1	67809516	67809756	241	ENSGALG00000014071	ENSGALT00000022784	234539	ITPR2	inositol 1,4,5-trisphosphate receptor, type 2 [Source:HGNC Symbol;Acc:HGNC:6181]	GO:0071361(cellular response to ethanol);GO:0071320(cellular response to cAMP);GO:0016529(sarcoplasmic reticulum);GO:0015278(calcium-release channel activity);GO:0048016(inositol phosphate-mediated signaling);GO:0005220(inositol 1,4,5-trisphosphate-sensitive calcium-release channel activity);GO:0006816(calcium ion transport);GO:0005938(cell cortex);GO:0035091(phosphatidylinositol binding);GO:0005…	04020(Calcium signaling pathway);04070(Phosphatidylinositol signaling system);04114(Oocyte meiosis);04270(Vascular smooth muscle contraction);04540(Gap junction);04912(GnRH signaling pathway)	6.3e-31	1	241,	0	-30.2	-29	5.32	3' UTR	1	67808169	68044295	236127	2	three_prime_utr
chr1	67809995	67810265	271	ENSGALG00000014071	ENSGALT00000022784	234030	ITPR2	inositol 1,4,5-trisphosphate receptor, type 2 [Source:HGNC Symbol;Acc:HGNC:6181]	GO:0071361(cellular response to ethanol);GO:0071320(cellular response to cAMP);GO:0016529(sarcoplasmic reticulum);GO:0015278(calcium-release channel activity);GO:0048016(inositol phosphate-mediated signaling);GO:0005220(inositol 1,4,5-trisphosphate-sensitive calcium-release channel activity);GO:0006816(calcium ion transport);GO:0005938(cell cortex);GO:0035091(phosphatidylinositol binding);GO:0005…	04020(Calcium signaling pathway);04070(Phosphatidylinositol signaling system);04114(Oocyte meiosis);04270(Vascular smooth muscle contraction);04540(Gap junction);04912(GnRH signaling pathway)	7.9e-34	1	271,	0	-33.1	-31.9	3.72	3' UTR	1	67808169	68044295	236127	2	stop_codon
chr1	68115498	68116840	1343	ENSGALG00000014083	ENSGALT00000022801	16912	ASUN	asunder spermatogenesis regulator [Source:HGNC Symbol;Acc:HGNC:20174]	GO:0005737(cytoplasm);GO:0007346(regulation of mitotic cell cycle);GO:0005515(protein binding);GO:0007052(mitotic spindle organization);GO:0051642(centrosome localization);GO:0090435(protein localization to nuclear envelope)	NA	1e-159	2	74,196,	0,1147	-159	-157	2.62	Exon (ENSGALT00000022801/ENSGALG00000014083, exon 14 of 17)	1	68113043	68133752	20710	2	CDS
chr1	68557613	68563056	5444	ENSGALG00000014159	ENSGALT00000022902	56261	PACSIN2	protein kinase C and casein kinase substrate in neurons protein 2 isoform 1 [Source:RefSeq peptide;Acc:NP_001152983]	GO:0030036(actin cytoskeleton organization);GO:0005515(protein binding);GO:0008092(cytoskeletal protein binding);GO:0005543(phospholipid binding);GO:0005768(endosome);GO:0030100(regulation of endocytosis);GO:0097320(membrane tubulation);GO:0070836(caveola assembly);GO:0031988(membrane-bounded vesicle);GO:0007010(cytoskeleton organization);GO:0016020(membrane);GO:0005737(cytoplasm);GO:0005654(nucl…	NA	1.3e-57	2	206,33,	0,5411	-56.9	-55.6	4.38	3' UTR	1	68556334	68619317	62984	2	stop_codon
chr1	68668252	68668791	540	ENSGALG00000014165	ENSGALT00000043773	1978	MCAT	malonyl-CoA-acyl carrier protein transacylase [Source:HGNC Symbol;Acc:HGNC:29622]	GO:0003824(catalytic activity);GO:0008152(metabolic process);GO:0016740(transferase activity);GO:0005739(mitochondrion);GO:0006633(fatty acid biosynthetic process);GO:0044822(poly(A) RNA binding);GO:0004314([acyl-carrier-protein] S-malonyltransferase activity)	NA	0	1	540,	0	-388	-Inf	9.8	3' UTR	1	68667862	68670769	2908	2	stop_codon
chr1	70398387	70398686	300	ENSGALG00000014226	ENSGALT00000023003	63957	KIAA0930	KIAA0930 [Source:HGNC Symbol;Acc:HGNC:1314]	NA	NA	1.3e-88	1	300,	0	-87.9	-86.5	17.4	3' UTR	1	70394229	70462643	68415	2	three_prime_utr
chr1	71834422	71834542	121	ENSGALG00000011558	ENSGALT00000018841	109445	LRP6	LDL receptor related protein 6 [Source:HGNC Symbol;Acc:HGNC:6698]	GO:0005515(protein binding);GO:0005886(plasma membrane);GO:0005102(receptor binding);GO:0016055(Wnt signaling pathway);GO:0045944(positive regulation of transcription from RNA polymerase II promoter);GO:0005794(Golgi apparatus);GO:0045893(positive regulation of transcription, DNA-templated);GO:0005769(early endosome);GO:0060070(canonical Wnt signaling pathway);GO:0071901(negative regulation of pr…	NA	1.9e-05	1	121,	0	-4.71	-3.83	7.03	Exon (ENSGALT00000018841/ENSGALG00000011558, exon 25 of 25)	1	71833436	71943987	110552	2	CDS
chr1	71943315	71943614	300	ENSGALG00000011558	ENSGALT00000018841	373	LRP6	LDL receptor related protein 6 [Source:HGNC Symbol;Acc:HGNC:6698]	GO:0005515(protein binding);GO:0005886(plasma membrane);GO:0005102(receptor binding);GO:0016055(Wnt signaling pathway);GO:0045944(positive regulation of transcription from RNA polymerase II promoter);GO:0005794(Golgi apparatus);GO:0045893(positive regulation of transcription, DNA-templated);GO:0005769(early endosome);GO:0060070(canonical Wnt signaling pathway);GO:0071901(negative regulation of pr…	NA	6.3e-29	1	300,	0	-28.2	-27.1	13	Exon (ENSGALT00000018841/ENSGALG00000011558, exon 2 of 25)	1	71833436	71943987	110552	2	CDS
chr1	72047425	72047665	241	ENSGALG00000028155	ENSGALT00000045814	66005	DUSP16	dual specificity phosphatase 16 [Source:HGNC Symbol;Acc:HGNC:17909]	GO:0035335(peptidyl-tyrosine dephosphorylation);GO:0016791(phosphatase activity);GO:0016311(dephosphorylation);GO:0006470(protein dephosphorylation);GO:0004725(protein tyrosine phosphatase activity);GO:0016787(hydrolase activity);GO:0008138(protein tyrosine/serine/threonine phosphatase activity);GO:0017017(MAP kinase tyrosine/serine/threonine phosphatase activity);GO:0005654(nucleoplasm);GO:00057…	04010(MAPK signaling pathway)	3.2e-96	1	241,	0	-95.5	-94	7.49	3' UTR	1	72046586	72113670	67085	2	three_prime_utr
chr1	72047784	72047994	211	ENSGALG00000028155	ENSGALT00000045814	65676	DUSP16	dual specificity phosphatase 16 [Source:HGNC Symbol;Acc:HGNC:17909]	GO:0035335(peptidyl-tyrosine dephosphorylation);GO:0016791(phosphatase activity);GO:0016311(dephosphorylation);GO:0006470(protein dephosphorylation);GO:0004725(protein tyrosine phosphatase activity);GO:0016787(hydrolase activity);GO:0008138(protein tyrosine/serine/threonine phosphatase activity);GO:0017017(MAP kinase tyrosine/serine/threonine phosphatase activity);GO:0005654(nucleoplasm);GO:00057…	04010(MAPK signaling pathway)	1.3e-36	1	211,	0	-35.9	-34.8	6.22	3' UTR	1	72046586	72113670	67085	2	three_prime_utr
chr1	72048384	72048713	330	ENSGALG00000028155	ENSGALT00000045814	64957	DUSP16	dual specificity phosphatase 16 [Source:HGNC Symbol;Acc:HGNC:17909]	GO:0035335(peptidyl-tyrosine dephosphorylation);GO:0016791(phosphatase activity);GO:0016311(dephosphorylation);GO:0006470(protein dephosphorylation);GO:0004725(protein tyrosine phosphatase activity);GO:0016787(hydrolase activity);GO:0008138(protein tyrosine/serine/threonine phosphatase activity);GO:0017017(MAP kinase tyrosine/serine/threonine phosphatase activity);GO:0005654(nucleoplasm);GO:00057…	04010(MAPK signaling pathway)	4e-30	1	330,	0	-29.4	-28.3	3.93	3' UTR	1	72046586	72113670	67085	2	three_prime_utr
chr1	72049013	72049792	780	ENSGALG00000028155	ENSGALT00000045814	63878	DUSP16	dual specificity phosphatase 16 [Source:HGNC Symbol;Acc:HGNC:17909]	GO:0035335(peptidyl-tyrosine dephosphorylation);GO:0016791(phosphatase activity);GO:0016311(dephosphorylation);GO:0006470(protein dephosphorylation);GO:0004725(protein tyrosine phosphatase activity);GO:0016787(hydrolase activity);GO:0008138(protein tyrosine/serine/threonine phosphatase activity);GO:0017017(MAP kinase tyrosine/serine/threonine phosphatase activity);GO:0005654(nucleoplasm);GO:00057…	04010(MAPK signaling pathway)	0	1	780,	0	-393	-Inf	25.9	3' UTR	1	72046586	72113670	67085	2	stop_codon
chr1	72050032	72050391	360	ENSGALG00000028155	ENSGALT00000045814	63279	DUSP16	dual specificity phosphatase 16 [Source:HGNC Symbol;Acc:HGNC:17909]	GO:0035335(peptidyl-tyrosine dephosphorylation);GO:0016791(phosphatase activity);GO:0016311(dephosphorylation);GO:0006470(protein dephosphorylation);GO:0004725(protein tyrosine phosphatase activity);GO:0016787(hydrolase activity);GO:0008138(protein tyrosine/serine/threonine phosphatase activity);GO:0017017(MAP kinase tyrosine/serine/threonine phosphatase activity);GO:0005654(nucleoplasm);GO:00057…	04010(MAPK signaling pathway)	2.5e-12	1	360,	0	-11.6	-10.6	3.14	Exon (ENSGALT00000045814/ENSGALG00000028155, exon 8 of 8)	1	72046586	72113670	67085	2	CDS
chr1	72050601	72054002	3402	ENSGALG00000028155	ENSGALT00000045814	59668	DUSP16	dual specificity phosphatase 16 [Source:HGNC Symbol;Acc:HGNC:17909]	GO:0035335(peptidyl-tyrosine dephosphorylation);GO:0016791(phosphatase activity);GO:0016311(dephosphorylation);GO:0006470(protein dephosphorylation);GO:0004725(protein tyrosine phosphatase activity);GO:0016787(hydrolase activity);GO:0008138(protein tyrosine/serine/threonine phosphatase activity);GO:0017017(MAP kinase tyrosine/serine/threonine phosphatase activity);GO:0005654(nucleoplasm);GO:00057…	04010(MAPK signaling pathway)	4e-11	2	191,20,	0,3382	-10.4	-9.45	3.34	Exon (ENSGALT00000045814/ENSGALG00000028155, exon 7 of 8)	1	72046586	72113670	67085	2	CDS
chr1	75178877	75180705	1829	ENSGALG00000014331	ENSGALT00000023158	11462	FKBP4	peptidyl-prolyl cis-trans isomerase FKBP4 [Source:RefSeq peptide;Acc:NP_001006250]	GO:0005515(protein binding);GO:0006457(protein folding);GO:0005737(cytoplasm);GO:0005654(nucleoplasm);GO:0003755(peptidyl-prolyl cis-trans isomerase activity);GO:0031072(heat shock protein binding);GO:0044822(poly(A) RNA binding);GO:0070062(extracellular exosome);GO:0061077(chaperone-mediated protein folding);GO:0005634(nucleus);GO:0005524(ATP binding);GO:0005525(GTP binding);GO:0030521(androgen …	NA	2e-43	2	226,101,	0,1728	-42.7	-41.5	1.76	3' UTR	1	75178046	75192167	14122	2	stop_codon
chr1	75181377	75182219	843	ENSGALG00000014331	ENSGALT00000023158	9948	FKBP4	peptidyl-prolyl cis-trans isomerase FKBP4 [Source:RefSeq peptide;Acc:NP_001006250]	GO:0005515(protein binding);GO:0006457(protein folding);GO:0005737(cytoplasm);GO:0005654(nucleoplasm);GO:0003755(peptidyl-prolyl cis-trans isomerase activity);GO:0031072(heat shock protein binding);GO:0044822(poly(A) RNA binding);GO:0070062(extracellular exosome);GO:0061077(chaperone-mediated protein folding);GO:0005634(nucleus);GO:0005524(ATP binding);GO:0005525(GTP binding);GO:0030521(androgen …	NA	1.3e-12	3	30,84,6,	0,439,837	-11.9	-10.9	1.4	Exon (ENSGALT00000023158/ENSGALG00000014331, exon 6 of 10)	1	75178046	75192167	14122	2	CDS
chr1	75224674	75224943	270	ENSGALG00000014330	ENSGALT00000023157	5453	NECAP1	NECAP endocytosis associated 1 [Source:HGNC Symbol;Acc:HGNC:24539]	GO:0030125(clathrin vesicle coat);GO:0006897(endocytosis);GO:0005905(coated pit);GO:0005515(protein binding);GO:0016020(membrane)	NA	1e-174	1	270,	0	-174	-173	6.05	3' UTR	1	75222848	75230396	7549	2	stop_codon
chr1	75250580	75250670	91	ENSGALG00000014329	ENSGALT00000023154	36856	FOXJ2	forkhead box J2 [Source:HGNC Symbol;Acc:HGNC:24818]	GO:0005634(nucleus);GO:0003677(DNA binding);GO:0006355(regulation of transcription, DNA-templated);GO:0006351(transcription, DNA-templated);GO:0043565(sequence-specific DNA binding);GO:0003700(transcription factor activity, sequence-specific DNA binding);GO:0006357(regulation of transcription from RNA polymerase II promoter);GO:0006366(transcription from RNA polymerase II promoter);GO:0000981(RNA…	NA	2.5e-12	1	91,	0	-11.6	-10.6	2.61	3' UTR	1	75249235	75287526	38292	2	three_prime_utr
chr1	75252314	75253108	795	ENSGALG00000014329	ENSGALT00000023154	34418	FOXJ2	forkhead box J2 [Source:HGNC Symbol;Acc:HGNC:24818]	GO:0005634(nucleus);GO:0003677(DNA binding);GO:0006355(regulation of transcription, DNA-templated);GO:0006351(transcription, DNA-templated);GO:0043565(sequence-specific DNA binding);GO:0003700(transcription factor activity, sequence-specific DNA binding);GO:0006357(regulation of transcription from RNA polymerase II promoter);GO:0006366(transcription from RNA polymerase II promoter);GO:0000981(RNA…	NA	4e-14	2	132,79,	0,716	-13.4	-12.4	2.87	3' UTR	1	75249235	75287526	38292	2	stop_codon
chr1	75961115	75961325	211	ENSGALG00000014361	ENSGALT00000023197	133542	MAN1A2	mannosidase, alpha, class 1A, member 2 [Source:HGNC Symbol;Acc:HGNC:6822]	GO:0007585(respiratory gaseous exchange);GO:0009100(glycoprotein metabolic process);GO:0048286(lung alveolus development);GO:0000139(Golgi membrane);GO:0008152(metabolic process);GO:0005509(calcium ion binding);GO:0016787(hydrolase activity);GO:0016798(hydrolase activity, acting on glycosyl bonds);GO:0004571(mannosyl-oligosaccharide 1,2-alpha-mannosidase activity);GO:0016020(membrane);GO:0005794(…	NA	1.6e-16	1	211,	0	-15.8	-14.7	4.32	3' UTR	1	75959049	76094867	135819	2	stop_codon
chr1	76289702	76290060	359	ENSGALG00000014426	ENSGALT00000035021	49923	KPNA1	Importin subunit alpha-5 [Source:UniProtKB/Swiss-Prot;Acc:Q5ZML1]	GO:0005737(cytoplasm);GO:0005634(nucleus);GO:0006810(transport);GO:0005515(protein binding);GO:0015031(protein transport);GO:0008565(protein transporter activity);GO:0030425(dendrite);GO:0006606(protein import into nucleus);GO:0042307(positive regulation of protein import into nucleus);GO:0005488(binding);GO:0005654(nucleoplasm)	05164(Influenza A)	1e-293	1	359,	0	-293	-291	6.14	3' UTR	1	76288629	76339983	51355	2	three_prime_utr
chr1	76290150	76290865	716	ENSGALG00000014426	ENSGALT00000035021	49118	KPNA1	Importin subunit alpha-5 [Source:UniProtKB/Swiss-Prot;Acc:Q5ZML1]	GO:0005737(cytoplasm);GO:0005634(nucleus);GO:0006810(transport);GO:0005515(protein binding);GO:0015031(protein transport);GO:0008565(protein transporter activity);GO:0030425(dendrite);GO:0006606(protein import into nucleus);GO:0042307(positive regulation of protein import into nucleus);GO:0005488(binding);GO:0005654(nucleoplasm)	05164(Influenza A)	1e-165	1	716,	0	-165	-163	7.6	3' UTR	1	76288629	76339983	51355	2	three_prime_utr
chr1	76325870	76328419	2550	ENSGALG00000014426	ENSGALT00000035021	11564	KPNA1	Importin subunit alpha-5 [Source:UniProtKB/Swiss-Prot;Acc:Q5ZML1]	GO:0005737(cytoplasm);GO:0005634(nucleus);GO:0006810(transport);GO:0005515(protein binding);GO:0015031(protein transport);GO:0008565(protein transporter activity);GO:0030425(dendrite);GO:0006606(protein import into nucleus);GO:0042307(positive regulation of protein import into nucleus);GO:0005488(binding);GO:0005654(nucleoplasm)	05164(Influenza A)	6.3e-13	2	9,112,	0,2438	-12.2	-11.2	3.11	Exon (ENSGALT00000035021/ENSGALG00000014426, exon 2 of 14)	1	76288629	76339983	51355	2	CDS
chr1	76400867	76401537	671	ENSGALG00000014435	ENSGALT00000023314	0	MRPL51	39S ribosomal protein L51, mitochondrial [Source:UniProtKB/Swiss-Prot;Acc:Q5ZKG1]	GO:0005761(mitochondrial ribosome);GO:0005739(mitochondrion);GO:0006412(translation);GO:0003735(structural constituent of ribosome);GO:0030529(intracellular ribonucleoprotein complex);GO:0005840(ribosome);GO:0005762(mitochondrial large ribosomal subunit);GO:0005515(protein binding)	NA	0	2	271,260,	0,411	-488	-Inf	11	5' UTR	1	76399984	76401537	1554	2	five_prime_utr
chr1	76448182	76448301	120	ENSGALG00000014443	ENSGALT00000023324	5724	IFFO1	intermediate filament family orphan 1 [Source:HGNC Symbol;Acc:HGNC:24970]	NA	NA	5.6e-10	1	120,	0	-9.25	-8.3	2.14	3' UTR	1	76447735	76454025	6291	2	three_prime_utr
chr1	76448719	76449254	536	ENSGALG00000014443	ENSGALT00000023324	4771	IFFO1	intermediate filament family orphan 1 [Source:HGNC Symbol;Acc:HGNC:24970]	NA	NA	5.9e-10	3	8,131,11,	0,217,525	-9.23	-8.27	2.19	Exon (ENSGALT00000023324/ENSGALG00000014443, exon 8 of 10)	1	76447735	76454025	6291	2	CDS
chr1	76463578	76463637	60	ENSGALG00000014445	ENSGALT00000023326	4801	NOP2	NOP2 nucleolar protein [Source:HGNC Symbol;Acc:HGNC:7867]	GO:0032259(methylation);GO:0008168(methyltransferase activity);GO:0003723(RNA binding);GO:0008757(S-adenosylmethionine-dependent methyltransferase activity);GO:0006364(rRNA processing);GO:0005730(nucleolus);GO:0005515(protein binding);GO:0044822(poly(A) RNA binding)	NA	2.5e-19	1	60,	0	-18.6	-17.5	4.99	Exon (ENSGALT00000023326/ENSGALG00000014445, exon 18 of 18)	1	76463548	76468438	4891	2	CDS
chr1	76466995	76467715	721	ENSGALG00000014445	ENSGALT00000023326	723	NOP2	NOP2 nucleolar protein [Source:HGNC Symbol;Acc:HGNC:7867]	GO:0032259(methylation);GO:0008168(methyltransferase activity);GO:0003723(RNA binding);GO:0008757(S-adenosylmethionine-dependent methyltransferase activity);GO:0006364(rRNA processing);GO:0005730(nucleolus);GO:0005515(protein binding);GO:0044822(poly(A) RNA binding)	NA	1e-171	3	71,44,153,	0,231,568	-171	-170	3.92	Exon (ENSGALT00000023326/ENSGALG00000014445, exon 5 of 18)	1	76463548	76468438	4891	2	CDS
chr1	76468039	76468438	400	ENSGALG00000014445	ENSGALT00000023326	0	NOP2	NOP2 nucleolar protein [Source:HGNC Symbol;Acc:HGNC:7867]	GO:0032259(methylation);GO:0008168(methyltransferase activity);GO:0003723(RNA binding);GO:0008757(S-adenosylmethionine-dependent methyltransferase activity);GO:0006364(rRNA processing);GO:0005730(nucleolus);GO:0005515(protein binding);GO:0044822(poly(A) RNA binding)	NA	4e-61	3	44,46,149,	0,126,251	-60.4	-59	4.09	5' UTR	1	76463548	76468438	4891	2	start_codon
chr1	76468778	76469778	1001	ENSGALG00000013565	ENSGALT00000023339	19506	CHD4	chromodomain helicase DNA binding protein 4 [Source:HGNC Symbol;Acc:HGNC:1919]	GO:0032993(protein-DNA complex);GO:0016581(NuRD complex);GO:0008134(transcription factor binding);GO:0005515(protein binding);GO:0043234(protein complex);GO:0005634(nucleus);GO:0003677(DNA binding);GO:0008152(metabolic process);GO:0008017(microtubule binding);GO:0006355(regulation of transcription, DNA-templated);GO:0003676(nucleic acid binding);GO:0006200(obsolete ATP catabolic process);GO:00468…	NA	1e-224	3	593,176,11,	0,693,990	-224	-223	47.7	3' UTR	1	76468778	76489284	20507	2	stop_codon
chr1	76471456	76472528	1073	ENSGALG00000013565	ENSGALT00000023339	16756	CHD4	chromodomain helicase DNA binding protein 4 [Source:HGNC Symbol;Acc:HGNC:1919]	GO:0032993(protein-DNA complex);GO:0016581(NuRD complex);GO:0008134(transcription factor binding);GO:0005515(protein binding);GO:0043234(protein complex);GO:0005634(nucleus);GO:0003677(DNA binding);GO:0008152(metabolic process);GO:0008017(microtubule binding);GO:0006355(regulation of transcription, DNA-templated);GO:0003676(nucleic acid binding);GO:0006200(obsolete ATP catabolic process);GO:00468…	NA	5e-59	5	9,138,78,142,84,	0,98,358,670,989	-58.3	-57	2.69	Exon (ENSGALT00000023339/ENSGALG00000013565, exon 32 of 40)	1	76468778	76489284	20507	2	CDS
chr1	76474402	76474738	337	ENSGALG00000013565	ENSGALT00000023339	14546	CHD4	chromodomain helicase DNA binding protein 4 [Source:HGNC Symbol;Acc:HGNC:1919]	GO:0032993(protein-DNA complex);GO:0016581(NuRD complex);GO:0008134(transcription factor binding);GO:0005515(protein binding);GO:0043234(protein complex);GO:0005634(nucleus);GO:0003677(DNA binding);GO:0008152(metabolic process);GO:0008017(microtubule binding);GO:0006355(regulation of transcription, DNA-templated);GO:0003676(nucleic acid binding);GO:0006200(obsolete ATP catabolic process);GO:00468…	NA	7.9e-27	2	110,71,	0,266	-26.1	-25	2.63	Exon (ENSGALT00000023339/ENSGALG00000013565, exon 25 of 40)	1	76468778	76489284	20507	2	CDS
chr1	76486306	76487200	895	ENSGALG00000013565	ENSGALT00000023339	2084	CHD4	chromodomain helicase DNA binding protein 4 [Source:HGNC Symbol;Acc:HGNC:1919]	GO:0032993(protein-DNA complex);GO:0016581(NuRD complex);GO:0008134(transcription factor binding);GO:0005515(protein binding);GO:0043234(protein complex);GO:0005634(nucleus);GO:0003677(DNA binding);GO:0008152(metabolic process);GO:0008017(microtubule binding);GO:0006355(regulation of transcription, DNA-templated);GO:0003676(nucleic acid binding);GO:0006200(obsolete ATP catabolic process);GO:00468…	NA	1e-114	4	15,87,123,105,	0,410,499,790	-114	-113	9.16	Exon (ENSGALT00000023339/ENSGALG00000013565, exon 2 of 40)	1	76468778	76489284	20507	2	CDS
chr1	76571594	76572523	930	ENSGALG00000014459	ENSGALT00000023348	22208	ZNF384	zinc finger protein 384 [Source:RefSeq peptide;Acc:NP_001072964]	GO:0003676(nucleic acid binding);GO:0046872(metal ion binding)	NA	1e-68	1	930,	0	-68	-66.7	8.42	3' UTR	1	76569045	76594731	25687	2	three_prime_utr
chr1	76572583	76572643	61	ENSGALG00000014459	ENSGALT00000023348	22088	ZNF384	zinc finger protein 384 [Source:RefSeq peptide;Acc:NP_001072964]	GO:0003676(nucleic acid binding);GO:0046872(metal ion binding)	NA	2.1e-05	1	61,	0	-4.67	-3.79	2.17	3' UTR	1	76569045	76594731	25687	2	three_prime_utr
chr1	76572823	76573396	574	ENSGALG00000014459	ENSGALT00000023348	21335	ZNF384	zinc finger protein 384 [Source:RefSeq peptide;Acc:NP_001072964]	GO:0003676(nucleic acid binding);GO:0046872(metal ion binding)	NA	1e-130	2	372,49,	0,525	-130	-129	11.2	3' UTR	1	76569045	76594731	25687	2	stop_codon
chr1	76836840	76837357	518	ENSGALG00000014570	ENSGALT00000023496	15111	LPCAT3	lysophosphatidylcholine acyltransferase 3 [Source:HGNC Symbol;Acc:HGNC:30244]	GO:0097006(regulation of plasma lipoprotein particle levels);GO:0016021(integral component of membrane);GO:0016020(membrane);GO:0047184(1-acylglycerophosphocholine O-acyltransferase activity)	00564(Glycerophospholipid metabolism)	0	2	349,38,	0,480	-308	-306	4.37	3' UTR	1	76836840	76852468	15629	2	stop_codon
chr1	76872313	76872493	181	ENSGALG00000014659	ENSGALT00000023629	6747	ENSGALG00000014659	Uncharacterized protein [Source:UniProtKB/TrEMBL;Acc:F1NAB7]	GO:0045087(innate immune response);GO:0003824(catalytic activity);GO:0005576(extracellular region);GO:0005509(calcium ion binding);GO:0005515(protein binding);GO:0006956(complement activation);GO:0004252(serine-type endopeptidase activity);GO:0016787(hydrolase activity);GO:0008233(peptidase activity);GO:0006508(proteolysis)	NA	1e-266	1	181,	0	-266	-264	9.83	Exon (ENSGALT00000023629/ENSGALG00000014659, exon 12 of 12)	1	76872313	76879240	6928	2	CDS
chr1	76872702	76874963	2262	ENSGALG00000014659	ENSGALT00000023629	4277	ENSGALG00000014659	Uncharacterized protein [Source:UniProtKB/TrEMBL;Acc:F1NAB7]	GO:0045087(innate immune response);GO:0003824(catalytic activity);GO:0005576(extracellular region);GO:0005509(calcium ion binding);GO:0005515(protein binding);GO:0006956(complement activation);GO:0004252(serine-type endopeptidase activity);GO:0016787(hydrolase activity);GO:0008233(peptidase activity);GO:0006508(proteolysis)	NA	1e-155	4	161,175,75,9,	0,209,611,2253	-155	-154	2.16	Exon (ENSGALT00000023629/ENSGALG00000014659, exon 9 of 12)	1	76872313	76879240	6928	2	CDS
chr1	76878386	76879210	825	ENSGALG00000014659	ENSGALT00000023629	30	ENSGALG00000014659	Uncharacterized protein [Source:UniProtKB/TrEMBL;Acc:F1NAB7]	GO:0045087(innate immune response);GO:0003824(catalytic activity);GO:0005576(extracellular region);GO:0005509(calcium ion binding);GO:0005515(protein binding);GO:0006956(complement activation);GO:0004252(serine-type endopeptidase activity);GO:0016787(hydrolase activity);GO:0008233(peptidase activity);GO:0006508(proteolysis)	NA	1.3e-15	2	14,47,	0,778	-14.9	-13.8	1.42	5' UTR	1	76872313	76879240	6928	2	five_prime_utr
chr1	76883869	76884822	954	ENSGALG00000014662	ENSGALT00000023632	678	RBP5	retinol-binding protein 5 [Source:RefSeq peptide;Acc:NP_001264969]	GO:0006810(transport);GO:0008289(lipid binding);GO:0005215(transporter activity);GO:0005515(protein binding);GO:0070062(extracellular exosome)	NA	0	3	159,102,36,	0,441,918	-1090	-Inf	15.9	3' UTR	1	76883869	76885500	1632	2	stop_codon
chr1	76902165	76902591	427	ENSGALG00000014680	ENSGALT00000023656	2249	ENSGALG00000014680	Uncharacterized protein [Source:UniProtKB/TrEMBL;Acc:F1NB96]	GO:0055085(transmembrane transport);GO:0006810(transport);GO:0016021(integral component of membrane);GO:0016020(membrane)	NA	1e-179	2	323,5,	0,422	-179	-178	12	3' UTR	1	76902135	76904840	2706	2	stop_codon
chr1	77015512	77015869	358	ENSGALG00000014688	ENSGALT00000023672	10316	ZYX	Zyxin [Source:UniProtKB/Swiss-Prot;Acc:Q04584]	GO:0007179(transforming growth factor beta receptor signaling pathway);GO:0007160(cell-matrix adhesion);GO:0007229(integrin-mediated signaling pathway);GO:0005515(protein binding);GO:0005737(cytoplasm);GO:0005634(nucleus);GO:0005856(cytoskeleton);GO:0046872(metal ion binding);GO:0008270(zinc ion binding);GO:0007155(cell adhesion);GO:0030054(cell junction);GO:0005925(focal adhesion);GO:0005913(cel…	04510(Focal adhesion)	0	1	358,	0	-557	-Inf	5.17	3' UTR	1	77014769	77026185	11417	2	stop_codon
chr1	77018024	77018381	358	ENSGALG00000014688	ENSGALT00000023672	7804	ZYX	Zyxin [Source:UniProtKB/Swiss-Prot;Acc:Q04584]	GO:0007179(transforming growth factor beta receptor signaling pathway);GO:0007160(cell-matrix adhesion);GO:0007229(integrin-mediated signaling pathway);GO:0005515(protein binding);GO:0005737(cytoplasm);GO:0005634(nucleus);GO:0005856(cytoskeleton);GO:0046872(metal ion binding);GO:0008270(zinc ion binding);GO:0007155(cell adhesion);GO:0030054(cell junction);GO:0005925(focal adhesion);GO:0005913(cel…	04510(Focal adhesion)	0	1	358,	0	-417	-Inf	5.31	Exon (ENSGALT00000023672/ENSGALG00000014688, exon 4 of 9)	1	77014769	77026185	11417	2	CDS
chr1	78534417	78535135	719	ENSGALG00000014791	ENSGALT00000023879	20787	WDR3	WD repeat-containing protein 3 [Source:RefSeq peptide;Acc:NP_001026656]	GO:0005634(nucleus);GO:0005730(nucleolus);GO:0031965(nuclear membrane);GO:0044822(poly(A) RNA binding);GO:0005515(protein binding);GO:0030515(snoRNA binding);GO:0034388(Pwp2p-containing subcomplex of 90S preribosome);GO:0000462(maturation of SSU-rRNA from tricistronic rRNA transcript (SSU-rRNA, 5.8S rRNA, LSU-rRNA));GO:0032040(small-subunit processome)	03008(Ribosome biogenesis in eukaryotes)	1e-81	1	719,	0	-81	-79.6	11.9	3' UTR	1	78534417	78555922	21506	2	stop_codon
chr1	78540196	78541775	1580	ENSGALG00000014791	ENSGALT00000023879	14147	WDR3	WD repeat-containing protein 3 [Source:RefSeq peptide;Acc:NP_001026656]	GO:0005634(nucleus);GO:0005730(nucleolus);GO:0031965(nuclear membrane);GO:0044822(poly(A) RNA binding);GO:0005515(protein binding);GO:0030515(snoRNA binding);GO:0034388(Pwp2p-containing subcomplex of 90S preribosome);GO:0000462(maturation of SSU-rRNA from tricistronic rRNA transcript (SSU-rRNA, 5.8S rRNA, LSU-rRNA));GO:0032040(small-subunit processome)	03008(Ribosome biogenesis in eukaryotes)	7.9e-19	2	51,39,	0,1541	-18.1	-17	1.92	Exon (ENSGALT00000023879/ENSGALG00000014791, exon 18 of 26)	1	78534417	78555922	21506	2	CDS
chr1	78549101	78550276	1176	ENSGALG00000014791	ENSGALT00000023879	5646	WDR3	WD repeat-containing protein 3 [Source:RefSeq peptide;Acc:NP_001026656]	GO:0005634(nucleus);GO:0005730(nucleolus);GO:0031965(nuclear membrane);GO:0044822(poly(A) RNA binding);GO:0005515(protein binding);GO:0030515(snoRNA binding);GO:0034388(Pwp2p-containing subcomplex of 90S preribosome);GO:0000462(maturation of SSU-rRNA from tricistronic rRNA transcript (SSU-rRNA, 5.8S rRNA, LSU-rRNA));GO:0032040(small-subunit processome)	03008(Ribosome biogenesis in eukaryotes)	2e-13	3	8,98,45,	0,919,1131	-12.7	-11.7	2.75	Exon (ENSGALT00000023879/ENSGALG00000014791, exon 7 of 26)	1	78534417	78555922	21506	2	CDS
chr1	79157022	79157499	478	ENSGALG00000014947	ENSGALT00000024112	44455	GTF2E1	general transcription factor IIE subunit 1 [Source:HGNC Symbol;Acc:HGNC:4650]	GO:0006367(transcription initiation from RNA polymerase II promoter);GO:0043565(sequence-specific DNA binding);GO:0005634(nucleus);GO:0005737(cytoplasm);GO:0005515(protein binding)	NA	1e-137	1	478,	0	-137	-135	10.9	3' UTR	1	79154872	79201954	47083	2	stop_codon
chr1	79157649	79168681	11033	ENSGALG00000014947	ENSGALT00000024112	33273	GTF2E1	general transcription factor IIE subunit 1 [Source:HGNC Symbol;Acc:HGNC:4650]	GO:0006367(transcription initiation from RNA polymerase II promoter);GO:0043565(sequence-specific DNA binding);GO:0005634(nucleus);GO:0005737(cytoplasm);GO:0005515(protein binding)	NA	2e-73	3	31,245,53,	0,5735,10980	-72.7	-71.3	7.12	Exon (ENSGALT00000024112/ENSGALG00000014947, exon 2 of 4)	1	79154872	79201954	47083	2	CDS
chr1	79608505	79608742	238	ENSGALG00000014997	ENSGALT00000024185	16870	PLA1A	phospholipase A1 member A [Source:HGNC Symbol;Acc:HGNC:17661]	GO:0003824(catalytic activity);GO:0005576(extracellular region);GO:0016787(hydrolase activity);GO:0006629(lipid metabolic process);GO:0052689(carboxylic ester hydrolase activity);GO:0070062(extracellular exosome);GO:0002080(acrosomal membrane);GO:0008970(phosphatidylcholine 1-acylhydrolase activity)	NA	7.9e-71	1	238,	0	-70.1	-68.8	5.27	3' UTR	1	79608386	79625612	17227	2	three_prime_utr
chr1	79683348	79683557	210	ENSGALG00000015003	ENSGALT00000024196	17940	ATP1A1	sodium/potassium-transporting ATPase subunit alpha-1 precursor [Source:RefSeq peptide;Acc:NP_990852]	GO:0005886(plasma membrane);GO:0005391(sodium:potassium-exchanging ATPase activity);GO:0010248(establishment or maintenance of transmembrane electrochemical gradient);GO:0005515(protein binding);GO:0070062(extracellular exosome);GO:0043234(protein complex);GO:0051087(chaperone binding);GO:0010107(potassium ion import);GO:0005890(sodium:potassium-exchanging ATPase complex);GO:0006883(cellular sodi…	04260(Cardiac muscle contraction);04261(Adrenergic signaling in cardiomyocytes)	4e-76	1	210,	0	-75.4	-74	8.19	3' UTR	1	79683348	79701497	18150	2	three_prime_utr
chr1	79931089	79931268	180	ENSGALG00000015025	ENSGALT00000024232	28995	VANGL1	VANGL planar cell polarity protein 1 [Source:HGNC Symbol;Acc:HGNC:15512]	GO:0007275(multicellular organismal development);GO:0000287(magnesium ion binding);GO:0005737(cytoplasm);GO:0006796(phosphate-containing compound metabolic process);GO:0004427(inorganic diphosphatase activity);GO:0016021(integral component of membrane);GO:0005515(protein binding);GO:0016328(lateral plasma membrane)	NA	5e-13	1	180,	0	-12.3	-11.3	2.91	Exon (ENSGALT00000024232/ENSGALG00000015025, exon 7 of 8)	1	79925662	79960263	34602	2	CDS
chr1	79954046	79957127	3082	ENSGALG00000015025	ENSGALT00000024232	3136	VANGL1	VANGL planar cell polarity protein 1 [Source:HGNC Symbol;Acc:HGNC:15512]	GO:0007275(multicellular organismal development);GO:0000287(magnesium ion binding);GO:0005737(cytoplasm);GO:0006796(phosphate-containing compound metabolic process);GO:0004427(inorganic diphosphatase activity);GO:0016021(integral component of membrane);GO:0005515(protein binding);GO:0016328(lateral plasma membrane)	NA	5e-64	2	235,35,	0,3047	-63.3	-62	10.1	Exon (ENSGALT00000024232/ENSGALG00000015025, exon 3 of 8)	1	79925662	79960263	34602	2	CDS
chr1	80062335	80062572	238	ENSGALG00000022891	ENSGALT00000024316	13815	B4GALT3	UDP-Gal:betaGlcNAc beta 1,4- galactosyltransferase, polypeptide 3 [Source:HGNC Symbol;Acc:HGNC:926]	GO:0016757(transferase activity, transferring glycosyl groups);GO:0005975(carbohydrate metabolic process);GO:0005737(cytoplasm);GO:0005794(Golgi apparatus);GO:0070062(extracellular exosome)	00510(N-Glycan biosynthesis);00514(Other types of O-glycan biosynthesis);00533(Glycosaminoglycan biosynthesis - keratan sulfate);00601(Glycosphingolipid biosynthesis - lacto and neolacto series)	2.5e-28	1	238,	0	-27.6	-26.4	6	3' UTR	1	80061831	80076387	14557	2	three_prime_utr
chr1	82425241	82425418	178	ENSGALG00000015120	ENSGALT00000024400	11199	QTRTD1	queuine tRNA-ribosyltransferase subunit QTRTD1 [Source:RefSeq peptide;Acc:NP_001025952]	GO:0008616(queuosine biosynthetic process);GO:0008479(queuine tRNA-ribosyltransferase activity);GO:0006400(tRNA modification)	NA	1e-10	1	178,	0	-9.98	-9.01	2.88	3' UTR	1	82424531	82436617	12087	2	stop_codon
chr1	82463742	82463892	151	ENSGALG00000015123	ENSGALT00000024406	2698	ZDHHC23	probable palmitoyltransferase ZDHHC23 [Source:RefSeq peptide;Acc:NP_001012837]	GO:0016740(transferase activity);GO:0046872(metal ion binding);GO:0008270(zinc ion binding);GO:0019706(protein-cysteine S-palmitoyltransferase activity);GO:0016746(transferase activity, transferring acyl groups);GO:0016021(integral component of membrane);GO:0016020(membrane);GO:0018345(protein palmitoylation);GO:0072659(protein localization to plasma membrane)	NA	4.2e-09	1	151,	0	-8.38	-7.43	31.2	3' UTR	1	82459933	82466590	6658	2	three_prime_utr
chr1	82466290	82466350	61	ENSGALG00000015123	ENSGALT00000024406	240	ZDHHC23	probable palmitoyltransferase ZDHHC23 [Source:RefSeq peptide;Acc:NP_001012837]	GO:0016740(transferase activity);GO:0046872(metal ion binding);GO:0008270(zinc ion binding);GO:0019706(protein-cysteine S-palmitoyltransferase activity);GO:0016746(transferase activity, transferring acyl groups);GO:0016021(integral component of membrane);GO:0016020(membrane);GO:0018345(protein palmitoylation);GO:0072659(protein localization to plasma membrane)	NA	8.7e-05	1	61,	0	-4.06	-3.19	9.17	Exon (ENSGALT00000024406/ENSGALG00000015123, exon 1 of 3)	1	82459933	82466590	6658	2	CDS
chr1	82468041	82468251	211	ENSGALG00000015127	ENSGALT00000024412	50983	GRAMD1C	GRAM domain containing 1C [Source:HGNC Symbol;Acc:HGNC:25252]	GO:0005515(protein binding)	NA	7.9e-58	1	211,	0	-57.1	-55.8	7.19	3' UTR	1	82467352	82519234	51883	2	stop_codon
chr1	82475611	82476835	1225	ENSGALG00000015127	ENSGALT00000024412	42399	GRAMD1C	GRAM domain containing 1C [Source:HGNC Symbol;Acc:HGNC:25252]	GO:0005515(protein binding)	NA	2.5e-23	2	89,31,	0,1194	-22.6	-21.5	1.83	Exon (ENSGALT00000024412/ENSGALG00000015127, exon 11 of 18)	1	82467352	82519234	51883	2	CDS
chr1	82616992	82617887	896	ENSGALG00000015136	ENSGALT00000024423	13062	ILDR1	immunoglobulin-like domain containing receptor 1 [Source:HGNC Symbol;Acc:HGNC:28741]	GO:0070506(high-density lipoprotein particle receptor activity);GO:0090277(positive regulation of peptide hormone secretion);GO:0006898(receptor-mediated endocytosis);GO:0061689(tricellular tight junction);GO:0005886(plasma membrane);GO:0005515(protein binding)	NA	2e-56	2	236,35,	0,861	-55.7	-54.4	7.49	3' UTR	1	82612954	82630949	17996	2	stop_codon
chr1	82618186	82618395	210	ENSGALG00000015136	ENSGALT00000024423	12554	ILDR1	immunoglobulin-like domain containing receptor 1 [Source:HGNC Symbol;Acc:HGNC:28741]	GO:0070506(high-density lipoprotein particle receptor activity);GO:0090277(positive regulation of peptide hormone secretion);GO:0006898(receptor-mediated endocytosis);GO:0061689(tricellular tight junction);GO:0005886(plasma membrane);GO:0005515(protein binding)	NA	1.6e-21	1	210,	0	-20.8	-19.7	3.86	Exon (ENSGALT00000024423/ENSGALG00000015136, exon 7 of 8)	1	82612954	82630949	17996	2	CDS
chr1	82802709	82802972	264	ENSGALG00000015185	ENSGALT00000024503	2045	TAF13	transcription initiation factor TFIID subunit 13 [Source:RefSeq peptide;Acc:NP_001006252]	GO:0003677(DNA binding);GO:0046982(protein heterodimerization activity);GO:0006357(regulation of transcription from RNA polymerase II promoter);GO:0006366(transcription from RNA polymerase II promoter);GO:0005669(transcription factor TFIID complex);GO:0003712(transcription cofactor activity);GO:0005634(nucleus);GO:0005730(nucleolus);GO:0008022(protein C-terminus binding);GO:0005515(protein bindin…	03022(Basal transcription factors);05168(Herpes simplex infection)	3.2e-71	1	264,	0	-70.5	-69.1	6.84	3' UTR	1	82802709	82805017	2309	2	three_prime_utr
chr1	82970715	82970805	91	ENSGALG00000015197	ENSGALT00000024518	7399	SLC35A5	solute carrier family 35 member A5 [Source:HGNC Symbol;Acc:HGNC:20792]	GO:0000139(Golgi membrane);GO:0055085(transmembrane transport);GO:0006810(transport);GO:0015992(proton transport);GO:1901679(nucleotide transmembrane transport);GO:0015780(nucleotide-sugar transport);GO:0008643(carbohydrate transport);GO:0005351(sugar:proton symporter activity);GO:0005338(nucleotide-sugar transmembrane transporter activity);GO:0016021(integral component of membrane);GO:0016020(me…	NA	1e-16	1	91,	0	-16	-15	7.13	Exon (ENSGALT00000024518/ENSGALG00000015197, exon 5 of 7)	1	82966469	82978204	11736	2	CDS
chr1	83178850	83178998	149	ENSGALG00000015233	ENSGALT00000036926	10465	ATP1B1	sodium/potassium-transporting ATPase subunit beta-1 [Source:RefSeq peptide;Acc:NP_990851]	GO:0006813(potassium ion transport);GO:0006814(sodium ion transport);GO:0005890(sodium:potassium-exchanging ATPase complex);GO:0005524(ATP binding);GO:0005886(plasma membrane);GO:0016887(ATPase activity);GO:0016020(membrane);GO:0005391(sodium:potassium-exchanging ATPase activity);GO:0010248(establishment or maintenance of transmembrane electrochemical gradient);GO:0090662(ATP hydrolysis coupled t…	NA	1e-146	1	149,	0	-146	-144	5.05	3' UTR	1	83178850	83189463	10614	2	stop_codon
chr1	83519503	83519712	210	ENSGALG00000015246	ENSGALT00000024599	7402	TIPRL	TOR signaling pathway regulator [Source:HGNC Symbol;Acc:HGNC:30231]	GO:0005737(cytoplasm);GO:0043231(intracellular membrane-bounded organelle);GO:0000077(DNA damage checkpoint);GO:0005515(protein binding);GO:0034048(negative regulation of protein phosphatase type 2A activity)	NA	1e-56	1	210,	0	-56	-54.7	3.66	3' UTR	1	83517622	83527114	9493	2	stop_codon
chr1	83573348	83573755	408	ENSGALG00000015240	ENSGALT00000024592	90	CPOX	coproporphyrinogen oxidase [Source:HGNC Symbol;Acc:HGNC:2321]	GO:0055114(oxidation-reduction process);GO:0004109(coproporphyrinogen oxidase activity);GO:0006779(porphyrin-containing compound biosynthetic process);GO:0005737(cytoplasm);GO:0005739(mitochondrion);GO:0042803(protein homodimerization activity);GO:0016020(membrane);GO:0005212(structural constituent of eye lens);GO:0006783(heme biosynthetic process)	NA	7.9e-52	2	17,313,	0,95	-51.1	-49.8	32.1	Exon (ENSGALT00000024592/ENSGALG00000015240, exon 1 of 7)	1	83561890	83573845	11956	2	CDS
chr1	83663372	83663492	121	ENSGALG00000015253	ENSGALT00000024611	84950	COL8A1	collagen, type VIII, alpha 1 [Source:HGNC Symbol;Acc:HGNC:2215]	GO:0010811(positive regulation of cell-substrate adhesion);GO:0050673(epithelial cell proliferation);GO:0048593(camera-type eye morphogenesis);GO:0005576(extracellular region);GO:0005515(protein binding);GO:0005581(collagen trimer);GO:0043231(intracellular membrane-bounded organelle);GO:0031012(extracellular matrix);GO:0070062(extracellular exosome);GO:0035987(endodermal cell differentiation)	NA	2.1e-06	1	121,	0	-5.68	-4.78	2.84	3' UTR	1	83661753	83748442	86690	2	stop_codon
chr1	84267675	84267735	61	ENSGALG00000015285	ENSGALT00000024670	21637	TOMM70A	translocase of outer mitochondrial membrane 70 homolog A (S. cerevisiae) [Source:HGNC Symbol;Acc:HGNC:11985]	GO:0005515(protein binding);GO:0005739(mitochondrion);GO:0016020(membrane);GO:0070062(extracellular exosome)	NA	3.1e-08	1	61,	0	-7.51	-6.57	1.6	3' UTR	1	84265459	84289372	23914	2	stop_codon
chr1	84729861	84730248	388	ENSGALG00000015334	ENSGALT00000024748	11327	ZBTB11	zinc finger and BTB domain containing 11 [Source:HGNC Symbol;Acc:HGNC:16740]	GO:0005634(nucleus);GO:0003676(nucleic acid binding);GO:0046872(metal ion binding);GO:0005515(protein binding);GO:0005654(nucleoplasm)	NA	1e-97	1	388,	0	-97	-95.6	15.4	Exon (ENSGALT00000024748/ENSGALG00000015334, exon 10 of 10)	1	84729831	84741575	11745	2	CDS
chr1	86831474	86831622	149	ENSGALG00000015355	ENSGALT00000024780	2395	CD47	leukocyte surface antigen CD47 precursor [Source:RefSeq peptide;Acc:NP_001004388]	GO:0005515(protein binding);GO:0008228(opsonization);GO:0009617(response to bacterium);GO:0050729(positive regulation of inflammatory response);GO:0050766(positive regulation of phagocytosis);GO:0005887(integral component of plasma membrane);GO:0008284(positive regulation of cell proliferation);GO:0070062(extracellular exosome);GO:0050870(positive regulation of T cell activation);GO:0022409(posit…	04512(ECM-receptor interaction)	3.2e-15	1	149,	0	-14.5	-13.5	1.74	Exon (ENSGALT00000024780/ENSGALG00000015355, exon 2 of 9)	1	86815012	86834017	19006	2	CDS
chr1	88157310	88157547	238	ENSGALG00000015400	ENSGALT00000024841	118	ENSGALG00000015400	NA	NA	NA	1.6e-25	2	135,101,	0,137	-24.8	-23.7	9.74	Exon (ENSGALT00000024841/ENSGALG00000015400, exon 1 of 2)	1	88157163	88157665	503	2	CDS
chr1	90913282	90915016	1735	ENSGALG00000015440	ENSGALT00000024904	31722	RCSD1	capZ-interacting protein [Source:RefSeq peptide;Acc:NP_001025960]	GO:0051015(actin filament binding);GO:0071474(cellular hyperosmotic response)	NA	1e-180	2	397,532,	0,1203	-180	-178	12.9	3' UTR	1	90911605	90946738	35134	2	stop_codon
chr1	91027482	91027751	270	ENSGALG00000015446	ENSGALT00000030405	60923	chOCT-1	POU domain, class 2, transcription factor 1 [Source:RefSeq peptide;Acc:NP_990803]	GO:0005634(nucleus);GO:0003677(DNA binding);GO:0006355(regulation of transcription, DNA-templated);GO:0006351(transcription, DNA-templated);GO:0043565(sequence-specific DNA binding);GO:0003700(transcription factor activity, sequence-specific DNA binding);GO:0005654(nucleoplasm);GO:0043231(intracellular membrane-bounded organelle);GO:0045892(negative regulation of transcription, DNA-templated);GO:…	NA	4e-44	1	270,	0	-43.4	-42.2	92.7	3' UTR	1	91027333	91088674	61342	2	three_prime_utr
chr1	91248843	91249322	480	ENSGALG00000015459	ENSGALT00000024926	3681	ZFP92	zinc finger protein 92 homolog [Source:RefSeq peptide;Acc:NP_001012839]	GO:0003676(nucleic acid binding);GO:0046872(metal ion binding)	NA	0	1	480,	0	-427	-Inf	12.1	3' UTR	1	91248215	91253003	4789	2	stop_codon
chr1	91249711	91250511	801	ENSGALG00000015459	ENSGALT00000024926	2492	ZFP92	zinc finger protein 92 homolog [Source:RefSeq peptide;Acc:NP_001012839]	GO:0003676(nucleic acid binding);GO:0046872(metal ion binding)	NA	1e-198	2	298,63,	0,738	-198	-197	4.3	5' UTR	1	91248215	91253003	4789	2	start_codon
chr1	91648952	91649251	300	ENSGALG00000024480	ENSGALT00000041393	6172	TIMMDC1	translocase of inner mitochondrial membrane domain containing 1 [Source:RefSeq peptide;Acc:NP_001244219]	GO:0005739(mitochondrion);GO:0005654(nucleoplasm);GO:0005515(protein binding);GO:0016021(integral component of membrane);GO:0016020(membrane)	NA	1e-181	1	300,	0	-181	-179	112	3' UTR	1	91648952	91655423	6472	2	three_prime_utr
chr1	91781824	91781974	151	ENSGALG00000015487	ENSGALT00000024975	18690	GJA5	gap junction alpha-5 protein [Source:RefSeq peptide;Acc:NP_990835]	GO:0005886(plasma membrane);GO:0007154(cell communication);GO:0005922(connexon complex);GO:0005921(gap junction);GO:0030054(cell junction);GO:0001525(angiogenesis);GO:0005887(integral component of plasma membrane);GO:0055117(regulation of cardiac muscle contraction);GO:0003151(outflow tract morphogenesis);GO:0060371(regulation of atrial cardiac muscle cell membrane depolarization);GO:0014704(inte…	NA	1.8e-10	1	151,	0	-9.75	-8.78	3.42	3' UTR	1	91781764	91800664	18901	2	three_prime_utr
chr1	91782603	91782872	270	ENSGALG00000015487	ENSGALT00000024975	17792	GJA5	gap junction alpha-5 protein [Source:RefSeq peptide;Acc:NP_990835]	GO:0005886(plasma membrane);GO:0007154(cell communication);GO:0005922(connexon complex);GO:0005921(gap junction);GO:0030054(cell junction);GO:0001525(angiogenesis);GO:0005887(integral component of plasma membrane);GO:0055117(regulation of cardiac muscle contraction);GO:0003151(outflow tract morphogenesis);GO:0060371(regulation of atrial cardiac muscle cell membrane depolarization);GO:0014704(inte…	NA	4e-28	1	270,	0	-27.4	-26.3	6.22	3' UTR	1	91781764	91800664	18901	2	three_prime_utr
chr1	91782962	91783202	241	ENSGALG00000015487	ENSGALT00000024975	17462	GJA5	gap junction alpha-5 protein [Source:RefSeq peptide;Acc:NP_990835]	GO:0005886(plasma membrane);GO:0007154(cell communication);GO:0005922(connexon complex);GO:0005921(gap junction);GO:0030054(cell junction);GO:0001525(angiogenesis);GO:0005887(integral component of plasma membrane);GO:0055117(regulation of cardiac muscle contraction);GO:0003151(outflow tract morphogenesis);GO:0060371(regulation of atrial cardiac muscle cell membrane depolarization);GO:0014704(inte…	NA	1.6e-14	1	241,	0	-13.8	-12.8	3.98	3' UTR	1	91781764	91800664	18901	2	three_prime_utr
chr1	97413780	97413870	91	ENSGALG00000019201	ENSGALT00000025252	4824	HSPA13	heat shock 70 kDa protein 13 precursor [Source:RefSeq peptide;Acc:NP_001025964]	GO:0000166(nucleotide binding);GO:0000902(cell morphogenesis);GO:0005524(ATP binding);GO:0005515(protein binding);GO:0070062(extracellular exosome)	NA	3e-08	1	91,	0	-7.53	-6.6	2.39	3' UTR	1	97411085	97418694	7610	2	stop_codon
chr1	97414050	97414320	271	ENSGALG00000019201	ENSGALT00000025252	4374	HSPA13	heat shock 70 kDa protein 13 precursor [Source:RefSeq peptide;Acc:NP_001025964]	GO:0000166(nucleotide binding);GO:0000902(cell morphogenesis);GO:0005524(ATP binding);GO:0005515(protein binding);GO:0070062(extracellular exosome)	NA	7.9e-36	1	271,	0	-35.1	-33.9	4.75	Exon (ENSGALT00000025252/ENSGALG00000019201, exon 5 of 5)	1	97411085	97418694	7610	2	CDS
chr1	98707916	98708036	121	ENSGALG00000028290	ENSGALT00000043255	11990	C1H21ORF91	protein EURL [Source:RefSeq peptide;Acc:NP_990068]	NA	NA	5.2e-07	1	121,	0	-6.28	-5.37	3.8	Exon (ENSGALT00000043255/ENSGALG00000028290, exon 3 of 5)	1	98700854	98720026	19173	2	CDS
chr1	102030961	102047734	16774	ENSGALG00000015770	ENSGALT00000001896	57942	APP	amyloid beta A4 protein precursor [Source:RefSeq peptide;Acc:NP_989639]	GO:0005737(cytoplasm);GO:0005615(extracellular space);GO:0005886(plasma membrane);GO:0043231(intracellular membrane-bounded organelle);GO:0010951(negative regulation of endopeptidase activity);GO:0004867(serine-type endopeptidase inhibitor activity);GO:0005102(receptor binding);GO:0005794(Golgi apparatus);GO:0048471(perinuclear region of cytoplasm);GO:0043198(dendritic shaft);GO:0005768(endosome)…	NA	0	2	165,105,	0,16669	-505	-Inf	3.99	Exon (ENSGALT00000001896/ENSGALG00000015770, exon 4 of 15)	1	101945902	102105676	159775	2	CDS
chr1	102364173	102364592	420	ENSGALG00000015792	ENSGALT00000025465	6611	ADAMTS1	ADAM metallopeptidase with thrombospondin type 1 motif 1 [Source:HGNC Symbol;Acc:HGNC:217]	GO:0001542(ovulation from ovarian follicle);GO:0060347(heart trabecula formation);GO:0001822(kidney development);GO:0005604(basement membrane);GO:0008201(heparin binding);GO:0004222(metalloendopeptidase activity);GO:0031410(cytoplasmic vesicle);GO:0005578(proteinaceous extracellular matrix);GO:0005515(protein binding);GO:0008270(zinc ion binding);GO:0008237(metallopeptidase activity);GO:0006508(p…	NA	2.5e-70	1	420,	0	-69.6	-68.3	23.5	Exon (ENSGALT00000025465/ENSGALG00000015792, exon 10 of 10)	1	102362466	102371203	8738	2	CDS
chr1	103312555	103313235	681	ENSGALG00000015807	ENSGALT00000025487	3286	RWDD2B	RWD domain containing 2B [Source:HGNC Symbol;Acc:HGNC:1302]	GO:0005515(protein binding)	NA	4e-89	1	681,	0	-88.4	-86.9	11.2	3' UTR	1	103312407	103316521	4115	2	stop_codon
chr1	103791125	103791215	91	ENSGALG00000015842	ENSGALT00000025542	142268	TIAM1	T-cell lymphoma invasion and metastasis 1 [Source:HGNC Symbol;Acc:HGNC:11805]	GO:0005515(protein binding);GO:0035556(intracellular signal transduction);GO:0005085(guanyl-nucleotide exchange factor activity);GO:0035023(regulation of Rho protein signal transduction);GO:0005089(Rho guanyl-nucleotide exchange factor activity);GO:0005057(receptor signaling protein activity);GO:0007165(signal transduction);GO:0043547(positive regulation of GTPase activity);GO:0007160(cell-matrix…	NA	1e-07	1	91,	0	-6.99	-6.06	4.86	3' UTR	1	103790946	103933483	142538	2	stop_codon
chr1	103870658	103870718	61	ENSGALG00000015842	ENSGALT00000025542	62765	TIAM1	T-cell lymphoma invasion and metastasis 1 [Source:HGNC Symbol;Acc:HGNC:11805]	GO:0005515(protein binding);GO:0035556(intracellular signal transduction);GO:0005085(guanyl-nucleotide exchange factor activity);GO:0035023(regulation of Rho protein signal transduction);GO:0005089(Rho guanyl-nucleotide exchange factor activity);GO:0005057(receptor signaling protein activity);GO:0007165(signal transduction);GO:0043547(positive regulation of GTPase activity);GO:0007160(cell-matrix…	NA	7.4e-05	1	61,	0	-4.13	-3.27	15.6	Exon (ENSGALT00000025542/ENSGALG00000015842, exon 4 of 28)	1	103790946	103933483	142538	2	CDS
chr1	103988760	103997268	8509	ENSGALG00000015850	ENSGALT00000025555	36271	SCAF4	splicing factor, arginine/serine-rich 15 [Source:RefSeq peptide;Acc:NP_001012840]	GO:0005654(nucleoplasm);GO:0044822(poly(A) RNA binding);GO:0000166(nucleotide binding);GO:0003676(nucleic acid binding)	NA	0	2	994,49,	0,8460	-871	-Inf	19	3' UTR	1	103988551	104033539	44989	2	stop_codon
chr1	104230544	104231709	1166	ENSGALG00000015887	ENSGALT00000025608	42764	URB1	URB1 ribosome biogenesis 1 homolog (S. cerevisiae) [Source:HGNC Symbol;Acc:HGNC:17344]	GO:0005488(binding);GO:0005730(nucleolus);GO:0044822(poly(A) RNA binding)	NA	1e-115	2	345,195,	0,971	-115	-114	10.1	3' UTR	1	104229676	104274473	44798	2	stop_codon
chr1	104408533	104410652	2120	ENSGALG00000015891	ENSGALT00000025613	445	C1H21ORF59	uncharacterized protein LOC418497 [Source:RefSeq peptide;Acc:NP_001006258]	NA	NA	6.3e-39	2	36,142,	0,1978	-38.2	-37	3.93	Exon (ENSGALT00000025613/ENSGALG00000015891, exon 2 of 7)	1	104404065	104411097	7033	2	CDS
chr1	104415730	104415968	239	ENSGALG00000015907	ENSGALT00000025637	58909	SYNJ1	synaptojanin 1 [Source:HGNC Symbol;Acc:HGNC:11503]	GO:0000166(nucleotide binding);GO:0003676(nucleic acid binding);GO:0046856(phosphatidylinositol dephosphorylation);GO:0042578(phosphoric ester hydrolase activity)	NA	3.2e-19	1	239,	0	-18.5	-17.5	6.58	Exon (ENSGALT00000025637/ENSGALG00000015907, exon 32 of 33)	1	104415309	104474877	59569	2	CDS
chr1	104507676	104508057	382	ENSGALG00000015936	ENSGALT00000025685	239	C21orf62	chromosome 21 open reading frame 62 [Source:HGNC Symbol;Acc:HGNC:1305]	NA	NA	2.5e-96	1	382,	0	-95.6	-94.2	7.24	Exon (ENSGALT00000025685/ENSGALG00000015936, exon 2 of 2)	1	104507530	104508296	767	2	CDS
chr1	104734223	104734403	181	ENSGALG00000015983	ENSGALT00000036762	32595	GART	trifunctional purine biosynthetic protein adenosine-3 [Source:RefSeq peptide;Acc:NP_001001469]	GO:0032259(methylation);GO:0016742(hydroxymethyl-, formyl- and related transferase activity);GO:0009113(purine nucleobase biosynthetic process);GO:0009058(biosynthetic process);GO:0008168(methyltransferase activity);GO:0006189('de novo' IMP biosynthetic process);GO:0005737(cytoplasm);GO:0004644(phosphoribosylglycinamide formyltransferase activity);GO:0004641(phosphoribosylformylglycinamidine cycl…	00230(Purine metabolism);00670(One carbon pool by folate)	1e-126	1	181,	0	-126	-124	1.76	3' UTR	1	104733804	104766998	33195	2	three_prime_utr
chr1	104962792	104962910	119	ENSGALG00000016007	ENSGALT00000025792	3211	ENSGALG00000016007	Uncharacterized protein [Source:UniProtKB/TrEMBL;Acc:F1P304]	GO:0015986(ATP synthesis coupled proton transport);GO:0046933(proton-transporting ATP synthase activity, rotational mechanism);GO:0016020(membrane);GO:0005739(mitochondrion);GO:0043209(myelin sheath)	00190(Oxidative phosphorylation)	2.5e-30	1	119,	0	-29.6	-28.5	2.4	3' UTR	1	104962792	104966121	3330	2	stop_codon
chr1	106944785	106944992	208	ENSGALG00000016058	ENSGALT00000025872	63758	ERG	Transcriptional regulator Erg [Source:UniProtKB/Swiss-Prot;Acc:Q90837]	GO:0030154(cell differentiation);GO:0005634(nucleus);GO:0003677(DNA binding);GO:0006355(regulation of transcription, DNA-templated);GO:0006351(transcription, DNA-templated);GO:0005515(protein binding);GO:0043565(sequence-specific DNA binding);GO:0003700(transcription factor activity, sequence-specific DNA binding);GO:0006357(regulation of transcription from RNA polymerase II promoter);GO:0006366(…	NA	7.9e-20	1	208,	0	-19.1	-18.1	4.26	Exon (ENSGALT00000025872/ENSGALG00000016058, exon 9 of 9)	1	106944608	107008750	64143	2	CDS
chr1	107308338	107308817	480	ENSGALG00000016065	ENSGALT00000025882	50246	BRWD1	bromodomain and WD repeat domain containing 1 [Source:HGNC Symbol;Acc:HGNC:12760]	GO:0005515(protein binding);GO:0005634(nucleus);GO:0005737(cytoplasm);GO:0005730(nucleolus);GO:0008360(regulation of cell shape);GO:0007010(cytoskeleton organization);GO:0006357(regulation of transcription from RNA polymerase II promoter)	NA	1e-100	1	480,	0	-100	-98.7	8.71	Exon (ENSGALT00000025882/ENSGALG00000016065, exon 44 of 44)	1	107308338	107359063	50726	2	stop_codon
chr1	107308877	107309014	138	ENSGALG00000016065	ENSGALT00000025882	50049	BRWD1	bromodomain and WD repeat domain containing 1 [Source:HGNC Symbol;Acc:HGNC:12760]	GO:0005515(protein binding);GO:0005634(nucleus);GO:0005737(cytoplasm);GO:0005730(nucleolus);GO:0008360(regulation of cell shape);GO:0007010(cytoskeleton organization);GO:0006357(regulation of transcription from RNA polymerase II promoter)	NA	3.2e-16	2	90,30,	0,108	-15.5	-14.5	2.89	Exon (ENSGALT00000025882/ENSGALG00000016065, exon 43 of 44)	1	107308338	107359063	50726	2	CDS
chr1	107363426	107368389	4964	ENSGALG00000016067	ENSGALT00000025884	421	HMGN1	non-histone chromosomal protein HMG-14B [Source:RefSeq peptide;Acc:NP_990437]	GO:0005634(nucleus);GO:0031492(nucleosomal DNA binding);GO:0000785(chromatin);GO:0003682(chromatin binding);GO:0006357(regulation of transcription from RNA polymerase II promoter);GO:0006325(chromatin organization);GO:0006283(transcription-coupled nucleotide-excision repair);GO:0010224(response to UV-B);GO:0010225(response to UV-C);GO:0048597(post-embryonic camera-type eye morphogenesis);GO:00506…	05168(Herpes simplex infection)	1e-231	4	29,132,51,54,	0,2119,4779,4910	-231	-229	3.34	Exon (ENSGALT00000025884/ENSGALG00000016067, exon 2 of 5)	1	107362601	107368810	6210	2	CDS
chr1	108377700	108378627	928	ENSGALG00000016145	ENSGALT00000026009	19194	RIPK4	receptor interacting serine/threonine kinase 4 [Source:HGNC Symbol;Acc:HGNC:496]	GO:0051092(positive regulation of NF-kappaB transcription factor activity);GO:0005515(protein binding);GO:0002009(morphogenesis of an epithelium);GO:0004713(protein tyrosine kinase activity);GO:0000166(nucleotide binding);GO:0016772(transferase activity, transferring phosphorus-containing groups);GO:0006468(protein phosphorylation);GO:0005524(ATP binding);GO:0004674(protein serine/threonine kinas…	NA	1e-170	1	928,	0	-170	-168	12.5	3' UTR	1	108376953	108397821	20869	2	stop_codon
chr1	108426644	108427661	1018	ENSGALG00000019178	ENSGALT00000026017	27215	PRDM15	PR domain containing 15 [Source:HGNC Symbol;Acc:HGNC:13999]	GO:0003676(nucleic acid binding);GO:0046872(metal ion binding);GO:0005634(nucleus)	NA	4e-20	2	468,42,	0,976	-19.4	-18.3	5.99	Exon (ENSGALT00000026017/ENSGALG00000019178, exon 23 of 24)	1	108425625	108454876	29252	2	CDS
chr1	108461715	108462254	540	ENSGALG00000016148	ENSGALT00000026021	34055	C2CD2	C2 calcium-dependent domain containing 2 [Source:HGNC Symbol;Acc:HGNC:1266]	GO:0005515(protein binding);GO:0005634(nucleus);GO:0005829(cytosol)	NA	2.5e-45	1	540,	0	-44.6	-43.4	5.64	3' UTR	1	108458207	108496309	38103	2	stop_codon
chr1	108467459	108467609	151	ENSGALG00000016148	ENSGALT00000026021	28700	C2CD2	C2 calcium-dependent domain containing 2 [Source:HGNC Symbol;Acc:HGNC:1266]	GO:0005515(protein binding);GO:0005634(nucleus);GO:0005829(cytosol)	NA	9.1e-10	1	151,	0	-9.04	-8.08	2.5	Exon (ENSGALT00000026021/ENSGALG00000016148, exon 14 of 15)	1	108458207	108496309	38103	2	CDS
chr1	108906390	108906630	241	ENSGALG00000016187	ENSGALT00000026088	19220	WDR4	WD repeat domain 4 [Source:HGNC Symbol;Acc:HGNC:12756]	GO:0005515(protein binding);GO:0036265(RNA (guanine-N7)-methylation);GO:0005634(nucleus);GO:0005737(cytoplasm);GO:0005654(nucleoplasm);GO:0006400(tRNA modification);GO:0008176(tRNA (guanine-N7-)-methyltransferase activity)	NA	3.2e-50	1	241,	0	-49.5	-48.3	3.95	3' UTR	1	108905612	108925850	20239	2	stop_codon
chr1	108922762	108925850	3089	ENSGALG00000016187	ENSGALT00000026088	0	WDR4	WD repeat domain 4 [Source:HGNC Symbol;Acc:HGNC:12756]	GO:0005515(protein binding);GO:0036265(RNA (guanine-N7)-methylation);GO:0005634(nucleus);GO:0005737(cytoplasm);GO:0005654(nucleoplasm);GO:0006400(tRNA modification);GO:0008176(tRNA (guanine-N7-)-methyltransferase activity)	NA	6.3e-45	3	10,63,108,	0,2486,2981	-44.2	-43	6.2	5' UTR	1	108905612	108925850	20239	2	five_prime_utr
chr1	109234919	109235128	210	ENSGALG00000016200	ENSGALT00000026117	12068	SIK1	serine/threonine-protein kinase SIK2 [Source:RefSeq peptide;Acc:NP_990013]	GO:0010868(negative regulation of triglyceride biosynthetic process);GO:0032792(negative regulation of CREB transcription factor activity);GO:0008140(cAMP response element binding protein binding);GO:0043153(entrainment of circadian clock by photoperiod);GO:0045721(negative regulation of gluconeogenesis);GO:0010830(regulation of myotube differentiation);GO:0055007(cardiac muscle cell differentiat…	NA	2.5e-49	1	210,	0	-48.6	-47.3	5.82	3' UTR	1	109234442	109247196	12755	2	three_prime_utr
chr1	109236679	109237156	478	ENSGALG00000016200	ENSGALT00000026117	10040	SIK1	serine/threonine-protein kinase SIK2 [Source:RefSeq peptide;Acc:NP_990013]	GO:0010868(negative regulation of triglyceride biosynthetic process);GO:0032792(negative regulation of CREB transcription factor activity);GO:0008140(cAMP response element binding protein binding);GO:0043153(entrainment of circadian clock by photoperiod);GO:0045721(negative regulation of gluconeogenesis);GO:0010830(regulation of myotube differentiation);GO:0055007(cardiac muscle cell differentiat…	NA	1.6e-81	1	478,	0	-80.8	-79.4	7.07	3' UTR	1	109234442	109247196	12755	2	stop_codon
chr1	110195591	110195890	300	ENSGALG00000016217	ENSGALT00000026143	35086	ENSGALG00000016217	Uncharacterized protein [Source:UniProtKB/TrEMBL;Acc:F1NKC1]	GO:0046872(metal ion binding);GO:0005515(protein binding);GO:0071558(histone demethylase activity (H3-K27 specific));GO:0071557(histone H3-K27 demethylation)	NA	1e-43	1	300,	0	-43	-41.8	5.24	Exon (ENSGALT00000026143/ENSGALG00000016217, exon 13 of 26)	1	110156336	110230976	74641	2	CDS
chr1	111362471	111363002	532	ENSGALG00000016231	ENSGALT00000026171	14527	DDX3X	ATP-dependent RNA helicase DDX3X [Source:RefSeq peptide;Acc:NP_001025971]	GO:0008152(metabolic process);GO:0000166(nucleotide binding);GO:0003676(nucleic acid binding);GO:0006200(obsolete ATP catabolic process);GO:0004386(helicase activity);GO:0016787(hydrolase activity);GO:0008026(ATP-dependent helicase activity);GO:0005524(ATP binding)	04622(RIG-I-like receptor signaling pathway)	2e-52	2	158,23,	0,509	-51.7	-50.5	1.7	3' UTR	1	111360104	111377529	17426	2	stop_codon
chr1	111418250	111419851	1602	ENSGALG00000016236	ENSGALT00000026178	69725	ENSGALG00000016236	Ubiquitin carboxyl-terminal hydrolase [Source:UniProtKB/TrEMBL;Acc:E1BWJ5]	GO:0016787(hydrolase activity);GO:0008234(cysteine-type peptidase activity);GO:0008233(peptidase activity);GO:0006511(ubiquitin-dependent protein catabolic process);GO:0006508(proteolysis);GO:0036459(ubiquitinyl hydrolase activity);GO:0005488(binding)	NA	2.5e-58	2	205,5,	0,1597	-57.6	-56.3	2.51	3' UTR	1	111416662	111489576	72915	2	stop_codon
chr1	111432650	111433129	480	ENSGALG00000016236	ENSGALT00000026178	56447	ENSGALG00000016236	Ubiquitin carboxyl-terminal hydrolase [Source:UniProtKB/TrEMBL;Acc:E1BWJ5]	GO:0016787(hydrolase activity);GO:0008234(cysteine-type peptidase activity);GO:0008233(peptidase activity);GO:0006511(ubiquitin-dependent protein catabolic process);GO:0006508(proteolysis);GO:0036459(ubiquitinyl hydrolase activity);GO:0005488(binding)	NA	4e-93	1	480,	0	-92.4	-90.9	5.65	Exon (ENSGALT00000026178/ENSGALG00000016236, exon 34 of 44)	1	111416662	111489576	72915	2	CDS
chr1	112079238	112079688	451	ENSGALG00000016249	ENSGALT00000036652	0	ENSGALG00000016249	NA	NA	NA	1e-214	2	417,30,	0,421	-214	-212	3.44	Exon (ENSGALT00000036652/ENSGALG00000016249, exon 1 of 2)	1	112079238	112079688	451	2	CDS
chr1	117629564	117630073	510	ENSGALG00000016327	ENSGALT00000026338	14018	ENSGALG00000016327	Uncharacterized protein [Source:UniProtKB/TrEMBL;Acc:F1NQX8]	GO:0005634(nucleus);GO:0003677(DNA binding);GO:0006355(regulation of transcription, DNA-templated);GO:0003676(nucleic acid binding);GO:0046872(metal ion binding)	NA	1e-25	1	510,	0	-25	-23.9	3.53	3' UTR	1	117626395	117644091	17697	2	stop_codon
chr1	117630252	117630790	539	ENSGALG00000016327	ENSGALT00000026338	13301	ENSGALG00000016327	Uncharacterized protein [Source:UniProtKB/TrEMBL;Acc:F1NQX8]	GO:0005634(nucleus);GO:0003677(DNA binding);GO:0006355(regulation of transcription, DNA-templated);GO:0003676(nucleic acid binding);GO:0046872(metal ion binding)	NA	1.6e-71	1	539,	0	-70.8	-69.4	9.04	Exon (ENSGALT00000026338/ENSGALG00000016327, exon 7 of 7)	1	117626395	117644091	17697	2	CDS
chr1	117667863	117667983	121	ENSGALG00000016340	ENSGALT00000026357	10380	EIF2S3	eukaryotic translation initiation factor 2 subunit 3 [Source:RefSeq peptide;Acc:NP_001006260]	GO:0000166(nucleotide binding);GO:0006184(obsolete GTP catabolic process);GO:0005525(GTP binding);GO:0003924(GTPase activity)	03013(RNA transport)	3.2e-35	1	121,	0	-34.5	-33.3	1.58	Exon (ENSGALT00000026357/ENSGALG00000016340, exon 11 of 12)	1	117665342	117678363	13022	2	CDS
chr1	117798321	117799735	1415	ENSGALG00000016357	ENSGALT00000026387	0	PRDX4	peroxiredoxin 4 [Source:HGNC Symbol;Acc:HGNC:17169]	GO:2000255(negative regulation of male germ cell proliferation);GO:0022417(protein maturation by protein folding);GO:0019471(4-hydroxyproline metabolic process);GO:0030198(extracellular matrix organization);GO:0072593(reactive oxygen species metabolic process);GO:0008584(male gonad development);GO:0045454(cell redox homeostasis);GO:0005783(endoplasmic reticulum);GO:0005829(cytosol);GO:0005739(mit…	NA	7.9e-89	2	2,292,	0,1123	-88.1	-86.7	46.1	Exon (ENSGALT00000026387/ENSGALG00000016357, exon 1 of 7)	1	117791218	117799735	8518	2	CDS
chr1	120159804	120160822	1019	ENSGALG00000016538	ENSGALT00000026689	628	RAI2	retinoic acid induced 2 [Source:HGNC Symbol;Acc:HGNC:9835]	GO:0005515(protein binding)	NA	1e-261	1	1019,	0	-261	-259	313	Exon (ENSGALT00000026689/ENSGALG00000016538, exon 1 of 1)	1	120159804	120161450	1647	2	stop_codon
chr1	120838854	120838913	60	ENSGALG00000016548	ENSGALT00000026700	17830	SYAP1	synapse-associated protein 1 [Source:RefSeq peptide;Acc:NP_001264666]	GO:0005737(cytoplasm);GO:0005654(nucleoplasm);GO:0005794(Golgi apparatus);GO:0005515(protein binding);GO:0070062(extracellular exosome);GO:0005634(nucleus)	NA	1.2e-07	1	60,	0	-6.93	-6.01	2.07	Exon (ENSGALT00000026700/ENSGALG00000016548, exon 9 of 9)	1	120837814	120856743	18930	2	CDS
chr1	120856476	120856743	268	ENSGALG00000016548	ENSGALT00000026700	0	SYAP1	synapse-associated protein 1 [Source:RefSeq peptide;Acc:NP_001264666]	GO:0005737(cytoplasm);GO:0005654(nucleoplasm);GO:0005794(Golgi apparatus);GO:0005515(protein binding);GO:0070062(extracellular exosome);GO:0005634(nucleus)	NA	1e-129	1	268,	0	-129	-127	7.22	5' UTR	1	120837814	120856743	18930	2	start_codon
chr1	121271446	121271891	446	ENSGALG00000016552	ENSGALT00000026711	15990	ZRSR2	Uncharacterized protein [Source:UniProtKB/TrEMBL;Acc:F1NHR6]	GO:0005634(nucleus);GO:0000166(nucleotide binding);GO:0003676(nucleic acid binding);GO:0046872(metal ion binding);GO:0003723(RNA binding)	NA	0	1	446,	0	-449	-Inf	76.4	Exon (ENSGALT00000026711/ENSGALG00000016552, exon 11 of 11)	1	121271446	121287881	16436	2	stop_codon
chr1	121280497	121285491	4995	ENSGALG00000016552	ENSGALT00000026711	2390	ZRSR2	Uncharacterized protein [Source:UniProtKB/TrEMBL;Acc:F1NHR6]	GO:0005634(nucleus);GO:0000166(nucleotide binding);GO:0003676(nucleic acid binding);GO:0046872(metal ion binding);GO:0003723(RNA binding)	NA	0	6	59,39,87,109,97,55,	0,1660,3925,4339,4715,4940	-367	-Inf	20.8	Exon (ENSGALT00000026711/ENSGALG00000016552, exon 2 of 11)	1	121271446	121287881	16436	2	CDS
chr1	122393922	122396149	2228	ENSGALG00000016576	ENSGALT00000026755	24891	OFD1	oral-facial-digital syndrome 1 [Source:HGNC Symbol;Acc:HGNC:2567]	GO:0005515(protein binding);GO:0005813(centrosome);GO:0016020(membrane);GO:0015630(microtubule cytoskeleton);GO:0005814(centriole);GO:0036064(ciliary basal body);GO:0042802(identical protein binding);GO:0005929(cilium)	NA	3.2e-21	3	26,149,6,	0,1064,2222	-20.5	-19.4	4	Exon (ENSGALT00000026755/ENSGALG00000016576, exon 18 of 22)	1	122389883	122421040	31158	2	CDS
chr1	122429788	122429908	121	ENSGALG00000016579	ENSGALT00000026762	6151	RAB9A	ras-related protein Rab-9A [Source:RefSeq peptide;Acc:NP_001008678]	GO:0005737(cytoplasm);GO:0005634(nucleus);GO:0000166(nucleotide binding);GO:0006184(obsolete GTP catabolic process);GO:0005525(GTP binding);GO:0003924(GTPase activity);GO:0005622(intracellular);GO:0015031(protein transport);GO:0007264(small GTPase mediated signal transduction);GO:0006886(intracellular protein transport);GO:0032482(Rab protein signal transduction);GO:0019003(GDP binding);GO:004214…	NA	4e-22	1	121,	0	-21.4	-20.3	2.68	Exon (ENSGALT00000026762/ENSGALG00000016579, exon 3 of 3)	1	122427932	122436059	8128	2	CDS
chr1	122807267	122808710	1444	ENSGALG00000026383	ENSGALT00000043161	0	TMSB4X	thymosin, beta 4 [Source:RefSeq peptide;Acc:NP_001001315]	GO:0030334(regulation of cell migration);GO:0005829(cytosol);GO:0005515(protein binding);GO:0005634(nucleus);GO:0005737(cytoplasm);GO:0030036(actin cytoskeleton organization);GO:0003779(actin binding);GO:0003785(actin monomer binding);GO:0042989(sequestering of actin monomers);GO:0007015(actin filament organization);GO:0007010(cytoskeleton organization)	NA	1e-198	3	331,114,53,	0,610,1391	-198	-196	1.94	5' UTR	1	122807092	122808710	1619	2	five_prime_utr
chr1	123398662	123398961	300	ENSGALG00000016598	ENSGALT00000026790	19583	MSL3	male-specific lethal 3 homolog (Drosophila) [Source:HGNC Symbol;Acc:HGNC:7370]	GO:0005634(nucleus);GO:0003677(DNA binding);GO:0035064(methylated histone binding);GO:0043984(histone H4-K16 acetylation);GO:0072487(MSL complex)	NA	1e-78	1	300,	0	-78	-76.6	11	3' UTR	1	123394258	123418544	24287	2	three_prime_utr
chr1	124423663	124424022	360	ENSGALG00000016614	ENSGALT00000026815	117097	SHROOM2	shroom family member 2 [Source:HGNC Symbol;Acc:HGNC:630]	GO:0005737(cytoplasm);GO:0005515(protein binding);GO:0051015(actin filament binding);GO:0045176(apical protein localization);GO:0032401(establishment of melanosome localization);GO:0000902(cell morphogenesis);GO:0070062(extracellular exosome);GO:0030864(cortical actin cytoskeleton)	NA	4e-22	1	360,	0	-21.4	-20.4	9.4	3' UTR	1	124420461	124541119	120659	2	stop_codon
chr1	124588198	124589784	1587	ENSGALG00000013366	ENSGALT00000021808	134620	TBL1X	F-box-like/WD repeat-containing protein TBL1X [Source:RefSeq peptide;Acc:NP_001153226]	GO:0005515(protein binding);GO:0003714(transcription corepressor activity);GO:0006357(regulation of transcription from RNA polymerase II promoter);GO:0016575(histone deacetylation);GO:0000118(histone deacetylase complex);GO:0003677(DNA binding);GO:0003682(chromatin binding);GO:0045944(positive regulation of transcription from RNA polymerase II promoter);GO:0005667(transcription factor complex);GO…	04310(Wnt signaling pathway)	1e-116	2	447,32,	0,1555	-116	-115	11.9	3' UTR	1	124584256	124724404	140149	2	stop_codon
chr1	128397624	128398311	688	ENSGALG00000016686	ENSGALT00000026925	6784	AKAP17A	splicing factor, arginine/serine-rich 17A [Source:RefSeq peptide;Acc:NP_001182479]	GO:0000166(nucleotide binding);GO:0003676(nucleic acid binding);GO:0005634(nucleus);GO:0005737(cytoplasm);GO:0005654(nucleoplasm);GO:0043484(regulation of RNA splicing);GO:0005515(protein binding);GO:0044822(poly(A) RNA binding);GO:0016607(nuclear speck);GO:0051018(protein kinase A binding)	NA	0	1	688,	0	-432	-Inf	22.9	3' UTR	1	128396788	128405095	8308	2	stop_codon
chr1	128398490	128400094	1605	ENSGALG00000016686	ENSGALT00000026925	5001	AKAP17A	splicing factor, arginine/serine-rich 17A [Source:RefSeq peptide;Acc:NP_001182479]	GO:0000166(nucleotide binding);GO:0003676(nucleic acid binding);GO:0005634(nucleus);GO:0005737(cytoplasm);GO:0005654(nucleoplasm);GO:0043484(regulation of RNA splicing);GO:0005515(protein binding);GO:0044822(poly(A) RNA binding);GO:0016607(nuclear speck);GO:0051018(protein kinase A binding)	NA	1.3e-82	2	187,83,	0,1522	-81.9	-80.5	9.72	Exon (ENSGALT00000026925/ENSGALG00000016686, exon 4 of 5)	1	128396788	128405095	8308	2	CDS
chr1	128400213	128401433	1221	ENSGALG00000016686	ENSGALT00000026925	3662	AKAP17A	splicing factor, arginine/serine-rich 17A [Source:RefSeq peptide;Acc:NP_001182479]	GO:0000166(nucleotide binding);GO:0003676(nucleic acid binding);GO:0005634(nucleus);GO:0005737(cytoplasm);GO:0005654(nucleoplasm);GO:0043484(regulation of RNA splicing);GO:0005515(protein binding);GO:0044822(poly(A) RNA binding);GO:0016607(nuclear speck);GO:0051018(protein kinase A binding)	NA	2e-20	2	40,80,	0,1141	-19.7	-18.7	3.25	Exon (ENSGALT00000026925/ENSGALG00000016686, exon 3 of 5)	1	128396788	128405095	8308	2	CDS
chr1	129425311	129425520	210	ENSGALG00000016721	ENSGALT00000026984	16525	PLCXD1	PI-PLC X domain-containing protein 1 [Source:RefSeq peptide;Acc:NP_001122109]	GO:0006629(lipid metabolic process);GO:0008081(phosphoric diester hydrolase activity)	NA	1.6e-40	1	210,	0	-39.8	-38.5	3.89	3' UTR	1	129423877	129442045	18169	2	stop_codon
chr1	129491448	129494304	2857	ENSGALG00000016727	ENSGALT00000026992	41402	JADE3	jade family PHD finger 3 [Source:HGNC Symbol;Acc:HGNC:22982]	GO:0046872(metal ion binding);GO:0005515(protein binding);GO:0008270(zinc ion binding);GO:0000123(histone acetyltransferase complex);GO:0043966(histone H3 acetylation);GO:0043981(histone H4-K5 acetylation);GO:0043982(histone H4-K8 acetylation);GO:0043983(histone H4-K12 acetylation)	NA	0	2	1044,58,	0,2799	-598	-Inf	24	3' UTR	1	129491121	129535706	44586	2	stop_codon
chr1	129496440	129496648	209	ENSGALG00000016727	ENSGALT00000026992	39058	JADE3	jade family PHD finger 3 [Source:HGNC Symbol;Acc:HGNC:22982]	GO:0046872(metal ion binding);GO:0005515(protein binding);GO:0008270(zinc ion binding);GO:0000123(histone acetyltransferase complex);GO:0043966(histone H3 acetylation);GO:0043981(histone H4-K5 acetylation);GO:0043982(histone H4-K8 acetylation);GO:0043983(histone H4-K12 acetylation)	NA	2.5e-22	1	209,	0	-21.6	-20.5	4.96	Exon (ENSGALT00000026992/ENSGALG00000016727, exon 9 of 11)	1	129491121	129535706	44586	2	CDS
chr1	129567980	129568278	299	ENSGALG00000016728	ENSGALT00000026993	7720	RP2	Protein XRP2 [Source:UniProtKB/Swiss-Prot;Acc:Q5ZHN4]	GO:0005886(plasma membrane);GO:0005737(cytoplasm);GO:0000166(nucleotide binding);GO:0003779(actin binding);GO:0005525(GTP binding);GO:0043547(positive regulation of GTPase activity);GO:0005096(GTPase activator activity);GO:0006241(CTP biosynthetic process);GO:0006228(UTP biosynthetic process);GO:0006183(GTP biosynthetic process);GO:0006165(nucleoside diphosphate phosphorylation);GO:0004550(nucleo…	NA	1.6e-48	1	299,	0	-47.8	-46.5	4.55	Exon (ENSGALT00000026993/ENSGALG00000016728, exon 2 of 5)	1	129557913	129575998	18086	2	CDS
chr1	129800783	129801260	478	ENSGALG00000016737	ENSGALT00000027011	10104	NIPA2	magnesium transporter NIPA2 [Source:RefSeq peptide;Acc:NP_001025980]	GO:0015693(magnesium ion transport);GO:0015095(magnesium ion transmembrane transporter activity);GO:0016021(integral component of membrane);GO:0016020(membrane);GO:0005886(plasma membrane);GO:0005515(protein binding);GO:0005769(early endosome)	NA	1e-54	1	478,	0	-54	-52.7	2.78	Exon (ENSGALT00000027011/ENSGALG00000016737, exon 8 of 8)	1	129800366	129811364	10999	2	CDS
[truncated: 7,071 more rows]

## Sheet: LPS_IP vs LPS_input peak
seqnames	start	end	width	geneId	transcriptId	distanceToTSS	geneName	Description	GO	KEGG	score	blockCount	blockSizes	blockStarts	lg.p	lg.fdr	fold_enrchment	annotation	geneChr	geneStart	geneEnd	geneLength	geneStrand	Annotion_pie
[truncated: 5,940 more rows]

[truncated: 1 more sheets: different peak]
